# Supplementary material for: An integrative in-silico analysis discloses a novel molecular subset of colorectal cancer possibly eligible for immune checkpoint immunotherapy
Source: Biol Direct. 2022 May 9;17:10. doi: 10.1186/s13062-022-00324-y (PMC9082922; doi:10.1186/s13062-022-00324-y)
Supplement: Supplementary file 2 — Additional file 2. Supplementary Table 3. This table reported the results of WGCNA analysis. [file 13062_2022_324_MOESM2_ESM.xlsx]

## Sheet: yellow
	module membership	p-value																			MM.coral4	p.MM.coral4	MM.grey	p.MM.grey	MM.coral	p.MM.coral	MM.blue2	p.MM.blue2
HRH2	0.942724	3.8294e-249																			0.163524	0.000180267	0.295229	6.43124e-12	0.227461	1.57722e-07	0.240706	2.73425e-08
FPR1	0.939858	8.14603e-244																			0.120961	0.00574752	0.217321	5.62431e-07	0.144718	0.000934359	0.211128	1.18742e-06
GLT1D1	0.936297	1.50015e-237																			0.0980243	0.0253974	0.273082	2.4043e-10	0.171899	8.15398e-05	0.262489	1.21566e-09
TLR2	0.936176	2.4101e-237																			0.16745	0.00012486	0.369033	3.20062e-18	0.182369	2.86702e-05	0.281778	6.02555e-11
FPR2	0.934427	2.10331e-234																			0.0819419	0.0618725	0.18158	3.1085e-05	0.110303	0.0118384	0.202759	3.14675e-06
ADGRG3	0.93219	9.28325e-231																			0.115092	0.00861595	0.253644	4.45777e-09	0.176742	5.06545e-05	0.254059	4.19849e-09
CD163	0.930719	1.97564e-228																			0.154737	0.000397999	0.298206	3.85628e-12	0.177628	4.63659e-05	0.245915	1.33363e-08
CSF3R	0.926475	5.47566e-222																			0.111922	0.0106466	0.265712	7.48062e-10	0.138141	0.00159034	0.247961	1.00135e-08
CLEC4D	0.915938	1.55105e-207																			0.0846102	0.053827	0.165424	0.000151067	0.103576	0.0181482	0.16949	0.000102841
AQP9	0.91132	8.63964e-202																			0.107197	0.0144601	0.244094	1.71716e-08	0.141976	0.00116952	0.217799	5.30456e-07
FCAR	0.91098	2.22716e-201																			0.0841925	0.055026	0.184848	2.21892e-05	0.118688	0.00673719	0.193567	8.76853e-06
NAIP	0.893114	7.45243e-182																			0.10414	0.0175252	0.335821	3.57102e-15	0.165468	0.000150446	0.275713	1.59001e-10
KCNJ15	0.890696	1.76536e-179																			0.130911	0.00278142	0.281021	6.80994e-11	0.169555	0.000102203	0.231696	9.10941e-08
CEACAM4	0.886469	1.8406e-175																			0.216475	6.2374e-07	0.283481	4.56849e-11	0.172799	7.47037e-05	0.262623	1.19154e-09
MEFV	0.883226	1.73949e-172																			0.104969	0.0166423	0.270671	3.49882e-10	0.140184	0.00135136	0.276437	1.41785e-10
AVPR1A	0.868605	4.37125e-160																			0.115382	0.00844869	0.261079	1.50037e-09	0.232968	7.70823e-08	0.219097	4.52103e-07
CR1	0.861595	1.1692e-154																			0.136423	0.00182063	0.273895	2.117e-10	0.299369	3.15286e-12	0.20217	3.36539e-06
CXCR1	0.844672	1.05702e-142																			0.0571238	0.193412	0.125938	0.00402279	0.0704316	0.108667	0.161213	0.000222884
RGS18	0.841747	8.82683e-141																			0.201473	3.64262e-06	0.388103	3.87187e-20	0.20806	1.70516e-06	0.340135	1.50336e-15
CXCR2	0.841385	1.51755e-140																			0.0533402	0.22464	0.175399	5.78787e-05	0.0727293	0.0975829	0.209813	1.38759e-06
AJAP1	0.825249	1.24968e-130																			0.0890424	0.0423946	0.245352	1.44235e-08	0.15285	0.000469277	0.206451	2.05722e-06
ZEB2	0.824688	2.6473e-130																			0.258645	2.15107e-09	0.477841	5.09399e-31	0.33178	7.93112e-15	0.330104	1.10056e-14
IL7R	0.822872	2.95804e-129																			0.187076	1.75724e-05	0.374288	9.76016e-19	0.349492	2.19733e-16	0.290998	1.31659e-11
IL18RAP	0.820129	1.0763e-127																			0.118671	0.00674514	0.322442	4.79591e-14	0.144906	0.000919954	0.303221	1.60774e-12
ADGRE3	0.8139	3.01024e-124																			0.104108	0.0175601	0.236301	4.95477e-08	0.141855	0.00118107	0.234567	6.24093e-08
CD300E	0.807972	4.37156e-121																			0.125226	0.00423663	0.283988	4.20586e-11	0.16482	0.00015983	0.244139	1.70672e-08
SLC11A1	0.803402	1.00993e-118																			0.121883	0.00538484	0.326282	2.30532e-14	0.16614	0.00014126	0.254744	3.80222e-09
S100A12	0.802243	3.92503e-118																			0.0542964	0.216428	0.107757	0.0139528	0.0864394	0.0488307	0.137379	0.00168894
MGAM	0.800346	3.54788e-117																			0.0671703	0.126076	0.223237	2.69826e-07	0.102427	0.0194793	0.182105	2.94588e-05
TREM1	0.795014	1.52639e-114																			0.119207	0.00649852	0.261081	1.49992e-09	0.149604	0.000620333	0.239117	3.39277e-08
BCAT1	0.791978	4.45229e-113																			0.192384	9.97123e-06	0.306169	9.53727e-13	0.379984	2.62848e-19	0.201918	3.4631e-06
PADI4	0.787237	7.73395e-111																			0.0666078	0.129287	0.180583	3.44126e-05	0.143886	0.0010006	0.183161	2.6425e-05
IRAK3	0.778304	9.03214e-107																			0.162019	0.000207056	0.36002	2.33436e-17	0.237413	4.26859e-08	0.277972	1.11078e-10
PROK2	0.766157	1.55414e-101																			0.0530537	0.227143	0.102447	0.0194563	0.1263	0.0039176	0.131188	0.00272369
BCL2A1	0.755263	4.20426e-97																			0.112804	0.0100425	0.271405	3.12212e-10	0.201434	3.65865e-06	0.255495	3.40989e-09
GPR84	0.75013	4.28387e-95																			0.0999196	0.0226826	0.32276	4.51586e-14	0.16764	0.000122639	0.265345	7.90805e-10
CLEC5A	0.732528	1.45294e-88																			0.117206	0.00746186	0.311623	3.57324e-13	0.158554	0.000283571	0.262079	1.29255e-09
RNF175	0.718057	1.4256e-83																			0.157103	0.000322869	0.315515	1.75127e-13	0.281271	6.54021e-11	0.192334	1.00244e-05
SPOCD1	0.713937	3.29766e-82																			0.10233	0.0195961	0.390982	1.93829e-20	0.187163	1.7412e-05	0.255259	3.52872e-09
PGLYRP1	0.70977	7.47788e-81																			0.0425706	0.332614	0.200733	3.96055e-06	0.084275	0.0547873	0.196562	6.3125e-06
WNK3	0.707684	3.49241e-80																			0.215144	7.33236e-07	0.466326	1.95513e-29	0.278885	9.60001e-11	0.287488	2.36466e-11
LINGO4	0.707356	4.4469e-80																			0.0403453	0.358528	0.110092	0.0120024	0.0811832	0.0643335	0.113277	0.00973142
CCDC36	0.702013	2.15772e-78																			0.210463	1.28483e-06	0.382544	1.44522e-19	0.305396	1.09433e-12	0.239194	3.35751e-08
ST3GAL6	0.68507	2.75029e-73																			0.173424	7.02864e-05	0.448561	4.16845e-27	0.33742	2.59557e-15	0.290088	1.53386e-11
FCGR3B	0.675939	1.11907e-70																			0.0804307	0.0668533	0.172916	7.38608e-05	0.0784265	0.073962	0.220658	3.72615e-07
SGIP1	0.58647	2.30076e-49																			0.239269	3.32387e-08	0.50078	2.32383e-34	0.264028	9.64839e-10	0.300843	2.43966e-12
CCL3	0.576139	2.57168e-47																			0.0744651	0.0898223	0.309377	5.36635e-13	0.118412	0.00686699	0.281066	6.76038e-11

## Sheet: purple
	module membership	p-value
PARP9	0.931889	2.79971e-230
PARP14	0.918573	5.77322e-211
STAT1	0.909234	2.69162e-199
IFIT3	0.868725	3.50355e-160
TAP2	0.867903	1.57841e-159
UBE2L6	0.867075	7.10257e-159
IFIT5	0.862342	3.18944e-155
TAP1	0.858201	3.87965e-152
LAP3	0.857465	1.3395e-151
SP110	0.857255	1.90696e-151
TRIM69	0.852987	2.17641e-148
HLA-E	0.850208	1.88988e-146
IRF1	0.848231	4.28572e-145
APOL6	0.844274	1.94065e-142
SP100	0.842932	1.48532e-141
STAT2	0.842423	3.20169e-141
DDX58	0.842215	4.37459e-141
BTN3A3	0.837601	4.00937e-138
BTN3A1	0.833074	2.63702e-135
DTX3L	0.831035	4.59502e-134
USP18	0.822702	3.70336e-129
OAS3	0.819894	1.45928e-127
IFIH1	0.810354	2.41801e-122
ETV7	0.801429	1.01247e-117
RNF213	0.798489	2.99349e-116
TRAFD1	0.793626	7.1871e-114
HLA-C	0.791958	4.5551e-113
IFIT2	0.778833	5.24838e-107
DDX60	0.778792	5.4757e-107
BTN3A2	0.77216	4.41303e-104
CMPK2	0.771881	5.81944e-104
PSMB9	0.768551	1.53238e-102
OAS2	0.768387	1.79685e-102
GBP4	0.765249	3.71671e-101
XAF1	0.753984	1.3453e-96
HLA-B	0.75369	1.75593e-96
BTN2A2	0.7411	1.11853e-91
IFI44	0.720786	1.7262e-84
HERC6	0.7121	1.31461e-81
HLA-A	0.711457	2.12762e-81
HLA-F	0.709367	1.00795e-80
PSMB8	0.709158	1.17715e-80
MX1	0.708008	2.75288e-80
PSMB10	0.684798	3.29897e-73
WARS1	0.674622	2.61476e-70
IFI44L	0.645299	1.43065e-62

## Sheet: blue
	module membership	p-value
XPO7	0.956481	2.98e-279
VPS37A	0.953282	1.86e-271
CHMP7	0.953212	2.71e-271
PCM1	0.938038	1.44e-240
CCDC25	0.937737	4.87e-240
CCAR2	0.934322	3.13e-234
CNOT7	0.933095	3.22e-232
ELP3	0.931367	1.89e-229
MCPH1	0.928537	4.55e-225
POLR3D	0.91847	7.9e-211
TRIM35	0.914665	6.41e-206
PPP2R2A	0.912989	7.9e-204
INTS10	0.912898	1.02e-203
TNKS	0.911928	1.58e-202
INTS9	0.911492	5.36e-202
ENTPD4	0.909361	1.9e-199
BIN3	0.900338	2.67e-189
DCTN6	0.892377	4e-181
ERI1	0.889058	6.65e-178
KCTD9	0.886041	4.6e-175
TNFRSF10A	0.885974	5.3e-175
R3HCC1	0.882016	2.13e-171
LEPROTL1	0.881976	2.31e-171
PPP2CB	0.878767	1.55e-168
TNFRSF10B	0.878326	3.75e-168
ERICH1	0.872829	1.65e-163
ASAH1	0.872477	3.21e-163
TTI2	0.866846	1.07e-158
MAK16	0.865125	2.36e-157
SARAF	0.865111	2.42e-157
SH2D4A	0.861955	6.25e-155
MFHAS1	0.861897	6.92e-155
ATP6V1B2	0.854153	3.25e-149
ZNF395	0.851653	1.88e-147
SLC39A14	0.847888	7.34e-145
FBXO25	0.84788	7.42e-145
FUT10	0.846257	9.26e-144
CLN8	0.843587	5.52e-142
GTF2E2	0.841566	1.16e-140
NEIL2	0.840897	3.14e-140
GSR	0.840565	5.14e-140
CDCA2	0.837837	2.84e-138
AGPAT5	0.83408	6.34e-136
LONRF1	0.828262	2.11e-132
WRN	0.825249	1.25e-130
REEP4	0.810874	1.28e-122
EXTL3	0.809963	3.9e-122
ESCO2	0.80992	4.11e-122
MTMR9	0.808162	3.48e-121
FAM160B2	0.804671	2.26e-119
PBK	0.798384	3.38e-116
KIF13B	0.780716	7.52e-108
UBXN8	0.780174	1.32e-107
PSD3	0.766345	1.3e-101
MTUS1	0.765745	2.31e-101
C8orf58	0.745302	3e-93

## Sheet: pink
	module membership	p-value
KRT6A	0.996094	0
KRT16	0.99555	0
SPRR2E	0.993695	0
SPRR2D	0.993225	0
KRT14	0.993115	0
KRT6C	0.993012	0
IL36G	0.992926	0
SPRR2A	0.992531	0
SBSN	0.99073	0
IVL	0.99061	0
TGM1	0.990326	0
TP63	0.986578	0
SPRR1B	0.986444	0
CLCA2	0.98616	0
FAT2	0.984195	0
IL36RN	0.982941	0
KRT13	0.98105	0
KRT5	0.979978	0
KLK13	0.979159	0
IGFL1	0.96928	1.06141308453625e-317
S100A8	0.964869	7.36862e-303
SERPINB3	0.96021	4.07763e-289
S100A7	0.957211	4.08779e-281
GJB6	0.953003	8.37882e-271
LY6D	0.948289	2.54204e-260
S100A9	0.944638	7.40905e-253
TMEM40	0.943907	2.01389e-251
CNFN	0.937325	2.53856e-239
SPRR3	0.926658	2.93749e-222
KRT17	0.923341	1.78529e-217
PRSS27	0.921425	8.25714e-215
SERPINB4	0.914438	1.23926e-205
LYPD3	0.909438	1.54542e-199
NCCRP1	0.889216	4.70179e-178
SPRR1A	0.877852	9.61862e-168
KRT6B	0.867923	1.52194e-159
GSDMC	0.851348	3.06108e-147
CYSRT1	0.83758	4.13768e-138
SERPINB2	0.814737	1.05412e-124
APOBEC3A	0.8004	3.33212e-117
TGM3	0.797309	1.14818e-115
PGLYRP3	0.795272	1.1437e-114

## Sheet: brown
	module membership	p-value
CD19	0.979574	0
MS4A1	0.967436	2.99693514633856e-311
CD22	0.964889	6.35897e-303
CD79B	0.960744	1.31667e-290
CXCR5	0.959315	1.14829e-286
FCRLA	0.959225	2.01949e-286
TNFRSF13C	0.958178	1.24785e-283
TLR10	0.956819	4.11989e-280
BLK	0.95569	2.85242e-277
CNR2	0.954076	2.43917e-273
FCMR	0.936898	1.39401e-238
FCRL3	0.934179	5.40311e-234
FCRL1	0.93335	1.2402e-232
BTLA	0.921203	1.66577e-214
STAP1	0.920636	9.87628e-214
RASGRP2	0.909593	1.01173e-199
VPREB3	0.904269	1.34859e-193
CLEC17A	0.894759	1.67943e-183
CCR7	0.884335	1.70918e-173
CD79A	0.875959	3.97851e-166
NIBAN3	0.869135	1.65092e-160
COL19A1	0.868623	4.22662e-160
FCRL2	0.857319	1.71124e-151
TCL1A	0.855816	2.09777e-150
TNFRSF13B	0.851489	2.44042e-147
BANK1	0.846843	3.734e-144
CR2	0.836371	2.38398e-137
PARP15	0.830386	1.13285e-133
NUGGC	0.829102	6.66501e-133
LRMP	0.828814	9.90838e-133
ITK	0.819637	2.03574e-127
CCL19	0.815715	3.07582e-125
FDCSP	0.808398	2.61402e-121
SHISAL2A	0.784887	9.48534e-110
MAL	0.755045	5.12668e-97
ANKRD55	0.744575	5.63274e-93
ARRDC5	0.741536	7.70482e-92
CD40LG	0.734444	2.99894e-89
LTF	0.718568	9.62211e-84
SERPINA9	0.68674	8.9501e-74
TXK	0.591881	1.81736e-50
RGS13	0.559913	3.04898e-44

## Sheet: violet
	module membership	p-value
HNRNPK	0.956082	3e-278
HNRNPL	0.946676	5.87e-257
YTHDC1	0.941215	2.64e-246
WDR33	0.940711	2.25e-245
TARDBP	0.938279	5.42e-241
GTF3C2	0.937189	4.38e-239
HNRNPU	0.934261	3.96e-234
CPSF6	0.934017	9.99e-234
KHDRBS1	0.932518	2.75e-231
CCAR1	0.932044	1.59e-230
RBM45	0.9307	2.12e-228
SLC4A1AP	0.927421	2.17e-223
FUBP3	0.926226	1.27e-221
CTCF	0.924963	8.71e-220
IWS1	0.923969	2.3e-218
SF3B1	0.923636	6.83e-218
FIP1L1	0.922887	7.74e-217
YME1L1	0.921388	9.28e-215
RBBP6	0.921107	2.25e-214
CIAO1	0.920917	4.1e-214
NRF1	0.920415	1.97e-213
XPO1	0.920368	2.28e-213
SRSF1	0.920334	2.54e-213
GGNBP2	0.919819	1.26e-212
SAFB	0.919175	9.16e-212
ZDHHC5	0.918159	2.03e-210
ABRAXAS2	0.91792	4.19e-210
ZNF207	0.917476	1.59e-209
AKAP8	0.917017	6.32e-209
WAC	0.916915	8.55e-209
DHX9	0.91682	1.14e-208
TFCP2	0.91615	8.3e-208
CWC22	0.915931	1.58e-207
PPP6R3	0.91582	2.19e-207
UBTF	0.91579	2.4e-207
SFPQ	0.915769	2.55e-207
EAF1	0.915614	4.02e-207
CPSF7	0.91518	1.43e-206
AFTPH	0.914896	3.27e-206
RSRC2	0.914362	1.54e-205
RBM17	0.914169	2.69e-205
CUL3	0.913673	1.12e-204
EPS15L1	0.913315	3.12e-204
STARD7	0.913192	4.43e-204
GPBP1	0.912897	1.02e-203
QTRT2	0.912668	1.96e-203
PARG	0.912623	2.23e-203
RAD23B	0.912287	5.76e-203
EIF4H	0.911979	1.37e-202
LSM14A	0.911881	1.8e-202
SF1	0.91174	2.68e-202
CNOT2	0.911389	7.14e-202
ZNF143	0.911138	1.43e-201
SF3B2	0.911113	1.54e-201
CSTF3	0.910975	2.26e-201
ZCCHC8	0.910883	2.91e-201
OGFOD1	0.910744	4.28e-201
RBM12	0.910682	5.08e-201
HNRNPA2B1	0.910551	7.3e-201
MPHOSPH10	0.910183	2.01e-200
UBQLN1	0.910171	2.08e-200
PPP3R1	0.909879	4.63e-200
EIF2B1	0.909788	5.94e-200
CEBPZ	0.909593	1.01e-199
DDB1	0.909351	1.96e-199
CAMKK2	0.908763	9.65e-199
ELAVL1	0.908643	1.33e-198
CCNY	0.908082	6.06e-198
HNRNPR	0.907589	2.26e-197
SRSF10	0.907333	4.48e-197
CHTOP	0.907222	6.02e-197
PUM2	0.907186	6.62e-197
BRAP	0.907131	7.65e-197
RPAP3	0.907048	9.53e-197
USP47	0.907031	9.99e-197
USP10	0.906849	1.61e-196
QRICH1	0.906805	1.81e-196
PPIG	0.906787	1.91e-196
CNOT10	0.906747	2.12e-196
BCLAF1	0.90674	2.15e-196
GORASP2	0.906482	4.26e-196
NOL10	0.906148	1.02e-195
CSTF2T	0.905906	1.93e-195
UPF2	0.90583	2.36e-195
PRPF40A	0.905728	3.08e-195
TNPO3	0.905242	1.09e-194
API5	0.905031	1.89e-194
NUP98	0.905016	1.96e-194
SDAD1	0.904959	2.27e-194
SET	0.904656	4.98e-194
SUDS3	0.904266	1.36e-193
DDX1	0.90388	3.66e-193
RAB1A	0.903815	4.32e-193
RBMX	0.903744	5.18e-193
KPNA1	0.903706	5.71e-193
ZC3H7A	0.903667	6.31e-193
LUC7L2	0.903622	7.08e-193
ARIH2	0.903531	8.92e-193
ILF3	0.903321	1.52e-192
DENR	0.903274	1.72e-192
THUMPD3	0.903008	3.37e-192
ACTR2	0.902573	1.02e-191
ATP2C1	0.902451	1.38e-191
GOSR1	0.902236	2.37e-191
NKAPD1	0.902213	2.51e-191
THRAP3	0.902185	2.69e-191
DDX19A	0.902102	3.32e-191
ERCC3	0.902098	3.35e-191
RAF1	0.901952	4.84e-191
SETD2	0.901919	5.26e-191
KANSL3	0.901813	6.85e-191
ZNF317	0.901812	6.87e-191
SEC22A	0.901766	7.71e-191
LARP7	0.901694	9.23e-191
PPM1B	0.901516	1.44e-190
PDS5A	0.901391	1.96e-190
DNAJC14	0.901298	2.48e-190
PTBP1	0.900833	7.85e-190
MAPKAP1	0.900572	1.5e-189
PRPF38B	0.900192	3.83e-189
XRCC5	0.900159	4.14e-189
FAM98A	0.900067	5.2e-189
EWSR1	0.899975	6.51e-189
DIABLO	0.899852	8.82e-189
DDX50	0.89985	8.85e-189
CTR9	0.899779	1.05e-188
STAMBP	0.8995	2.09e-188
WDR75	0.899335	3.11e-188
KPNA4	0.899249	3.84e-188
TBP	0.899163	4.73e-188
AIMP1	0.899074	5.88e-188
SUPT7L	0.899064	6.03e-188
LSG1	0.898941	8.12e-188
RBM4	0.898664	1.59e-187
HNRNPH3	0.89825	4.33e-187
WDR82	0.898161	5.36e-187
ZFR	0.897933	9.27e-187
TTF1	0.897876	1.06e-186
SMNDC1	0.897852	1.13e-186
HMGXB4	0.897849	1.13e-186
ARMC8	0.897691	1.66e-186
UBA5	0.897608	2.02e-186
UBXN4	0.897448	2.97e-186
RIOX2	0.897158	5.92e-186
NEPRO	0.897122	6.45e-186
PRPF18	0.897112	6.61e-186
TLK2	0.897011	8.41e-186
KCMF1	0.89701	8.42e-186
PPP4R3B	0.896844	1.25e-185
ZNF791	0.896618	2.14e-185
CNOT11	0.896594	2.26e-185
TRA2B	0.896478	2.98e-185
CELF1	0.8964	3.58e-185
PRPF4B	0.896382	3.74e-185
INTS4	0.896277	4.79e-185
PIK3R4	0.896255	5.04e-185
SEC23IP	0.896195	5.81e-185
CNOT4	0.896188	5.9e-185
ZBTB11	0.896164	6.25e-185
NAP1L4	0.895977	9.72e-185
YY1	0.89594	1.06e-184
NRDC	0.895861	1.28e-184
RAD17	0.895711	1.82e-184
SMARCA5	0.89569	1.91e-184
PPP4R2	0.895676	1.97e-184
VPS33A	0.895561	2.58e-184
TIAL1	0.895517	2.86e-184
C2orf42	0.89548	3.12e-184
CUL2	0.895453	3.32e-184
PPHLN1	0.895447	3.37e-184
DHX57	0.895447	3.37e-184
PSMD6	0.895379	3.95e-184
DDX23	0.895126	7.14e-184
TBK1	0.895083	7.89e-184
SRSF3	0.894908	1.19e-183
KIN	0.894899	1.21e-183
GTF2H1	0.894887	1.25e-183
ECD	0.894805	1.51e-183
HNRNPUL1	0.894771	1.63e-183
HAUS3	0.894621	2.31e-183
MTRF1L	0.894483	3.19e-183
SYNCRIP	0.894211	5.98e-183
DYNC1LI1	0.894165	6.65e-183
FBH1	0.894065	8.38e-183
SENP6	0.893998	9.78e-183
CBWD2	0.893918	1.18e-182
RDH14	0.893912	1.19e-182
ASB8	0.893842	1.4e-182
SART3	0.893814	1.5e-182
MAP3K7	0.893797	1.56e-182
PWP1	0.893744	1.76e-182
BRPF1	0.893721	1.85e-182
TBC1D22B	0.893708	1.91e-182
SEPTIN2	0.893663	2.12e-182
EIF4G2	0.89352	2.94e-182
HNRNPM	0.893335	4.5e-182
ATMIN	0.893292	4.96e-182
KCTD18	0.893085	7.97e-182
MBD4	0.892985	1e-181
ZNF146	0.892851	1.36e-181
SPOP	0.892769	1.64e-181
G3BP1	0.892712	1.87e-181
PAK2	0.892488	3.11e-181
SNW1	0.892381	3.96e-181
KXD1	0.892368	4.09e-181
MOB1A	0.892343	4.32e-181
AMMECR1L	0.892313	4.63e-181
MTERF4	0.892042	8.55e-181
SNRNP27	0.891929	1.1e-180
YTHDF2	0.891784	1.53e-180
NFYB	0.891707	1.82e-180
IMMT	0.891704	1.83e-180
SLC30A6	0.891642	2.11e-180
RAB3GAP1	0.8916	2.32e-180
THADA	0.891567	2.5e-180
PAPOLA	0.891345	4.12e-180
DNTTIP2	0.891311	4.45e-180
SRSF2	0.891295	4.61e-180
SUMO1	0.89123	5.33e-180
SLTM	0.890797	1.41e-179
FAM149B1	0.890652	1.95e-179
UBP1	0.890637	2.01e-179
OSBP	0.890575	2.31e-179
BMS1	0.890457	3e-179
HNRNPDL	0.890391	3.48e-179
EXOSC10	0.890308	4.19e-179
HNRNPC	0.890291	4.35e-179
GSK3B	0.890277	4.49e-179
BAZ1B	0.889955	9.18e-179
RAB10	0.889954	9.19e-179
BRD2	0.889889	1.06e-178
FBXO7	0.889626	1.9e-178
NME6	0.889621	1.92e-178
TRAF3IP1	0.889607	1.98e-178
CNOT9	0.889596	2.03e-178
LARP4B	0.889239	4.47e-178
AGGF1	0.889166	5.25e-178
SERBP1	0.889131	5.66e-178
SSRP1	0.88905	6.76e-178
CDV3	0.889027	7.12e-178
PSME4	0.889015	7.31e-178
SHQ1	0.888973	8.02e-178
SCAF4	0.888936	8.7e-178
PUM1	0.888873	9.99e-178
MED17	0.888783	1.22e-177
BUD13	0.888779	1.23e-177
CHD4	0.888642	1.66e-177
ZNF326	0.888637	1.67e-177
UMPS	0.888631	1.7e-177
GMCL1	0.888492	2.3e-177
SAP130	0.888491	2.3e-177
BRD7	0.888484	2.34e-177
ZMYND11	0.888418	2.7e-177
FBXW2	0.888418	2.7e-177
SRRT	0.888396	2.84e-177
IST1	0.888159	4.75e-177
EIF1AD	0.888017	6.48e-177
DDX42	0.88786	9.13e-177
RNF214	0.887799	1.04e-176
RAB7A	0.887643	1.46e-176
POLR2D	0.887516	1.92e-176
DCAF1	0.887514	1.93e-176
KPNB1	0.887286	3.17e-176
GAPVD1	0.887225	3.61e-176
TGFBRAP1	0.887196	3.84e-176
DDX6	0.887119	4.55e-176
ZW10	0.887078	4.96e-176
RFC1	0.887006	5.8e-176
SEC63	0.88681	8.85e-176
RAB8A	0.886776	9.51e-176
MTMR14	0.886761	9.83e-176
NXF1	0.886738	1.03e-175
TTC4	0.886725	1.06e-175
TCERG1	0.886725	1.06e-175
CAPN7	0.886692	1.14e-175
GTPBP4	0.886524	1.64e-175
DNAJC7	0.886495	1.74e-175
HBS1L	0.8864	2.13e-175
SMU1	0.886374	2.25e-175
C6orf89	0.886334	2.46e-175
FAM120A	0.886333	2.46e-175
SRSF11	0.88623	3.07e-175
CKAP5	0.886229	3.07e-175
CNBP	0.88622	3.14e-175
FAF2	0.886218	3.15e-175
HNRNPA3	0.886173	3.47e-175
KMT5A	0.88617	3.49e-175
KLHDC10	0.886091	4.14e-175
PDCL	0.88605	4.51e-175
DEDD	0.885989	5.13e-175
NSRP1	0.88598	5.23e-175
SMARCAL1	0.885892	6.32e-175
SP1	0.885693	9.66e-175
MFF	0.88569	9.72e-175
AASDHPPT	0.885621	1.12e-174
PPP1R8	0.885611	1.15e-174
VTI1A	0.885584	1.22e-174
CDC40	0.88556	1.28e-174
MTO1	0.885481	1.52e-174
CEP63	0.885393	1.83e-174
REV1	0.885295	2.25e-174
DHX15	0.885273	2.36e-174
ZNF638	0.885232	2.57e-174
CHMP3	0.885179	2.88e-174
ANAPC4	0.884948	4.69e-174
PAPOLG	0.884934	4.83e-174
WTAP	0.884708	7.8e-174
GIGYF2	0.884687	8.15e-174
RABL3	0.884613	9.52e-174
UBAP2L	0.884588	1e-173
CDC23	0.88456	1.06e-173
AHCTF1	0.884302	1.83e-173
CUL1	0.884294	1.86e-173
RNF34	0.884263	1.99e-173
RNF20	0.884211	2.22e-173
TRIM39	0.884122	2.67e-173
MTPAP	0.884109	2.75e-173
EIF3A	0.884052	3.1e-173
ZBTB24	0.884025	3.28e-173
PRDM4	0.883932	3.98e-173
PREPL	0.883923	4.06e-173
C6orf62	0.883851	4.72e-173
ABI1	0.88379	5.36e-173
SRSF4	0.883722	6.19e-173
EPC1	0.883717	6.25e-173
TEX261	0.883666	6.96e-173
EI24	0.883657	7.09e-173
METTL14	0.883604	7.92e-173
CUL5	0.883539	9.07e-173
TERF2	0.883522	9.4e-173
GABPB1	0.883507	9.7e-173
PCF11	0.883487	1.01e-172
ELF2	0.883466	1.05e-172
ARCN1	0.883462	1.06e-172
RYK	0.883362	1.31e-172
COPB1	0.883267	1.6e-172
RIOK1	0.88321	1.8e-172
NCL	0.883203	1.83e-172
COPB2	0.883178	1.92e-172
THUMPD1	0.883071	2.4e-172
SENP2	0.882917	3.31e-172
CAPRIN1	0.882907	3.38e-172
ARFGAP2	0.882884	3.54e-172
TAF3	0.882696	5.23e-172
DAXX	0.882614	6.19e-172
SF3A3	0.882514	7.63e-172
SUGP1	0.882449	8.73e-172
FAM133B	0.882317	1.14e-171
UBE3C	0.882299	1.19e-171
CREB1	0.882103	1.78e-171
TSN	0.882065	1.92e-171
PPP6C	0.88206	1.95e-171
ECPAS	0.882052	1.98e-171
PPFIA1	0.882031	2.06e-171
SCAF8	0.881982	2.29e-171
NCKAP1	0.881905	2.68e-171
YY1AP1	0.881794	3.36e-171
PRKRA	0.881794	3.37e-171
SMC3	0.881758	3.62e-171
TASOR	0.881738	3.77e-171
GPBP1L1	0.881658	4.45e-171
MCMBP	0.881657	4.45e-171
NOL8	0.881635	4.66e-171
PCYT1A	0.881612	4.88e-171
FBXO21	0.881568	5.35e-171
NUS1	0.881552	5.53e-171
SSB	0.881501	6.13e-171
NGLY1	0.881436	7.01e-171
MTIF2	0.881421	7.22e-171
PDCL3	0.881411	7.38e-171
ZNF174	0.881403	7.5e-171
LYRM2	0.881379	7.87e-171
SUMO2	0.881329	8.72e-171
ZFP91	0.881241	1.04e-170
EIF2B4	0.881219	1.09e-170
AP1G1	0.881144	1.27e-170
INIP	0.881107	1.37e-170
RSRC1	0.881094	1.41e-170
UVRAG	0.881028	1.61e-170
CGGBP1	0.88094	1.93e-170
C6orf47	0.880938	1.94e-170
ZC3H15	0.88089	2.14e-170
EIF2B5	0.880838	2.38e-170
PTPN11	0.880722	3.01e-170
KMT5B	0.880678	3.3e-170
USP39	0.880631	3.62e-170
RBM22	0.880629	3.64e-170
TAF5L	0.880586	3.97e-170
ZBTB2	0.880574	4.07e-170
CEP57	0.880525	4.49e-170
RBM14	0.880508	4.66e-170
HNRNPLL	0.880476	4.96e-170
RRP8	0.880462	5.11e-170
OXSR1	0.880443	5.31e-170
RIC8A	0.880414	5.63e-170
FBXO38	0.880411	5.66e-170
IK	0.880376	6.08e-170
PALB2	0.880294	7.19e-170
WAPL	0.880072	1.13e-169
ISG20L2	0.880047	1.18e-169
MTA2	0.879995	1.31e-169
UIMC1	0.879762	2.11e-169
TNPO1	0.879759	2.12e-169
PMS1	0.879744	2.19e-169
LARP1	0.879635	2.72e-169
UBE3B	0.879626	2.77e-169
ZBTB14	0.87958	3.04e-169
EIF4E2	0.879579	3.05e-169
PRDM10	0.879575	3.07e-169
AGFG1	0.879319	5.14e-169
U2SURP	0.879242	6e-169
ZNF664	0.879195	6.59e-169
RNF10	0.879157	7.11e-169
ZNF2	0.879025	9.27e-169
UBE2Q1	0.87902	9.36e-169
GTF3C4	0.879011	9.53e-169
ARMH3	0.878844	1.33e-168
POLR2B	0.878808	1.43e-168
DIS3L2	0.878748	1.61e-168
NFE2L2	0.878719	1.71e-168
PLRG1	0.878717	1.72e-168
MBTPS1	0.878689	1.82e-168
TRAPPC11	0.878667	1.9e-168
DHX36	0.878646	1.98e-168
KIAA1143	0.878557	2.37e-168
DYNC1I2	0.878525	2.52e-168
NUP214	0.878398	3.25e-168
KNOP1	0.878388	3.31e-168
PRPF38A	0.878171	5.1e-168
DENND6A	0.878088	6.01e-168
ST13	0.877926	8.3e-168
SMPD4	0.877784	1.1e-167
SRP54	0.877759	1.15e-167
SP3	0.877694	1.31e-167
FCF1	0.87767	1.38e-167
ARL8B	0.877661	1.4e-167
OSBPL11	0.877659	1.41e-167
TOPBP1	0.877532	1.81e-167
GNL2	0.877491	1.96e-167
YWHAG	0.877464	2.07e-167
RAB28	0.877463	2.07e-167
VPS4A	0.877449	2.14e-167
RBM27	0.87739	2.4e-167
WDR43	0.877333	2.68e-167
GORASP1	0.87732	2.76e-167
SPAST	0.877278	3e-167
MLLT10	0.877241	3.22e-167
FAM32A	0.877225	3.32e-167
MAPKAPK5	0.877219	3.36e-167
GMPS	0.877213	3.4e-167
SNX4	0.877183	3.61e-167
ANKRD40	0.877131	4e-167
RANBP9	0.877074	4.47e-167
RAB5A	0.877036	4.82e-167
VPS52	0.877024	4.94e-167
TLK1	0.877008	5.09e-167
PAXIP1	0.876992	5.26e-167
PYGO2	0.876973	5.46e-167
CHERP	0.876877	6.59e-167
ACIN1	0.876865	6.75e-167
ACTR8	0.876705	9.25e-167
SRSF7	0.876693	9.47e-167
CASP8	0.876605	1.13e-166
RNF4	0.876566	1.21e-166
EIF4ENIF1	0.876529	1.31e-166
STAM	0.87651	1.36e-166
MED26	0.876459	1.5e-166
UTP3	0.87643	1.58e-166
NSUN2	0.876407	1.66e-166
PCNP	0.876377	1.76e-166
LONP2	0.876348	1.86e-166
TOMM70	0.876339	1.9e-166
RAD23A	0.876332	1.92e-166
PSMD11	0.876278	2.13e-166
DDX10	0.876239	2.31e-166
FUBP1	0.876181	2.58e-166
ZNF330	0.876179	2.59e-166
DDX46	0.87613	2.85e-166
VPS26B	0.87607	3.21e-166
CSDE1	0.876028	3.48e-166
ATXN7L3B	0.876027	3.49e-166
MED29	0.875999	3.68e-166
RPP38	0.875946	4.09e-166
TRIM26	0.875856	4.87e-166
RBM8A	0.875837	5.05e-166
RSPRY1	0.87581	5.32e-166
PEX13	0.87569	6.72e-166
NRBF2	0.875667	7.03e-166
TYW1	0.875639	7.42e-166
MORC2	0.875614	7.8e-166
PPIL4	0.875513	9.49e-166
HP1BP3	0.875408	1.16e-165
SMC6	0.875391	1.2e-165
SNIP1	0.875323	1.37e-165
DROSHA	0.875298	1.44e-165
RBSN	0.875254	1.57e-165
ZNF197	0.875216	1.69e-165
TATDN2	0.875182	1.8e-165
ASNSD1	0.875167	1.86e-165
DDX5	0.874916	3.02e-165
FBXO11	0.874874	3.28e-165
TRIP12	0.87486	3.37e-165
PARN	0.874801	3.77e-165
DDX20	0.874772	3.99e-165
CLCC1	0.874761	4.08e-165
C2orf49	0.874712	4.48e-165
DEXI	0.87471	4.5e-165
MTX2	0.874687	4.7e-165
R3HDM2	0.874674	4.82e-165
BTBD10	0.874672	4.83e-165
RAB6A	0.874629	5.26e-165
TOP2B	0.874569	5.89e-165
ELP1	0.874489	6.88e-165
PDCD6IP	0.874302	9.86e-165
MAIP1	0.874234	1.12e-164
MSL2	0.874179	1.25e-164
RNF8	0.874124	1.39e-164
DDX18	0.874124	1.39e-164
SNAP29	0.87399	1.8e-164
USP16	0.873898	2.14e-164
UBE2K	0.873878	2.23e-164
VPS26A	0.873859	2.31e-164
ZNHIT6	0.873832	2.43e-164
HNRNPF	0.873803	2.57e-164
BTRC	0.873769	2.74e-164
PSMC1	0.87373	2.96e-164
STRBP	0.873709	3.08e-164
KHSRP	0.873706	3.1e-164
RELA	0.873531	4.32e-164
DHX29	0.873449	5.06e-164
SENP1	0.873426	5.29e-164
PHF12	0.873392	5.64e-164
MAML1	0.87331	6.59e-164
C10orf88	0.87323	7.69e-164
DCAF17	0.87323	7.69e-164
MAP2K7	0.873207	8.03e-164
FBXO3	0.873197	8.19e-164
AZI2	0.873174	8.55e-164
GRSF1	0.873143	9.07e-164
FXR1	0.87308	1.02e-163
DDX31	0.872909	1.42e-163
VTA1	0.872793	1.76e-163
VHL	0.872697	2.12e-163
PRPF4	0.872605	2.52e-163
MRM2	0.872571	2.69e-163
TCEANC2	0.872521	2.96e-163
RNF220	0.872507	3.03e-163
GPATCH8	0.872375	3.9e-163
NCBP1	0.872325	4.28e-163
ANKRD28	0.872019	7.64e-163
WDR20	0.871998	7.94e-163
POLDIP3	0.871924	9.14e-163
MAP3K4	0.87188	9.92e-163
YEATS2	0.871788	1.18e-162
ARL14EP	0.871748	1.27e-162
ZNF398	0.871707	1.37e-162
EIF4G1	0.8717	1.39e-162
RAB14	0.87168	1.45e-162
SAR1A	0.871678	1.45e-162
GOLGA1	0.871652	1.53e-162
NOL7	0.871626	1.6e-162
ACTR6	0.871611	1.65e-162
MDM1	0.871578	1.75e-162
KARS1	0.871549	1.85e-162
TBC1D15	0.871483	2.1e-162
PKNOX1	0.871459	2.19e-162
VPS54	0.871422	2.35e-162
NSUN6	0.871346	2.71e-162
FAM120B	0.871255	3.21e-162
ATF2	0.871234	3.34e-162
DHX16	0.871211	3.49e-162
SETDB1	0.871198	3.57e-162
MTA3	0.871122	4.12e-162
PPP1R21	0.871102	4.28e-162
NEDD1	0.87102	4.99e-162
RANBP3	0.871002	5.16e-162
ENSA	0.870956	5.62e-162
UPF1	0.870904	6.2e-162
ZNF507	0.870896	6.29e-162
ETF1	0.87075	8.26e-162
SRRM1	0.870718	8.78e-162
TRA2A	0.870606	1.08e-161
METTL6	0.870484	1.36e-161
SAMD4B	0.870353	1.73e-161
IPO7	0.870348	1.75e-161
GOPC	0.870344	1.76e-161
CAND1	0.870239	2.14e-161
HNRNPD	0.870168	2.44e-161
TOPORS	0.870132	2.61e-161
DLG1	0.870119	2.68e-161
LARS1	0.870022	3.2e-161
FOXJ3	0.870018	3.22e-161
PAFAH1B2	0.869977	3.48e-161
RARS1	0.869955	3.63e-161
PPWD1	0.869887	4.11e-161
OPA1	0.86983	4.57e-161
PARD3	0.869791	4.91e-161
MKRN2	0.869741	5.39e-161
UBE2Z	0.8697	5.82e-161
RTN3	0.869678	6.05e-161
SPATS2	0.869606	6.92e-161
FBXO42	0.869541	7.8e-161
RPL7L1	0.869496	8.48e-161
SF3B3	0.869489	8.59e-161
DNAJA2	0.869437	9.46e-161
TMEM184C	0.869255	1.32e-160
GOSR2	0.86923	1.38e-160
COQ7	0.869189	1.49e-160
SUZ12	0.869172	1.54e-160
PPID	0.86917	1.55e-160
PHF10	0.869146	1.62e-160
GABPA	0.869035	1.98e-160
ARPC2	0.868984	2.18e-160
TCHP	0.868959	2.28e-160
HELQ	0.868911	2.49e-160
TAF11	0.868885	2.61e-160
WBP11	0.868792	3.1e-160
ABCF3	0.86879	3.11e-160
BABAM2	0.868679	3.82e-160
ZC3H14	0.868674	3.85e-160
EXOC2	0.868619	4.26e-160
SAFB2	0.868576	4.61e-160
UTP6	0.868543	4.9e-160
NMT1	0.868435	5.97e-160
LSM12	0.868399	6.37e-160
LTV1	0.86835	6.97e-160
HEATR5B	0.868336	7.15e-160
PITPNB	0.868315	7.43e-160
R3HCC1L	0.868231	8.66e-160
TENT2	0.868194	9.27e-160
CTNND1	0.868165	9.77e-160
GNL3	0.86811	1.08e-159
ZC3H18	0.868075	1.15e-159
MRPL19	0.868062	1.18e-159
WDR59	0.868022	1.27e-159
HAT1	0.867993	1.34e-159
KPNA6	0.867971	1.39e-159
C12orf65	0.867903	1.58e-159
SETD3	0.867868	1.68e-159
PHAX	0.867854	1.72e-159
NIFK	0.867798	1.91e-159
RNF115	0.867794	1.92e-159
CPSF3	0.86779	1.94e-159
PDE12	0.867785	1.96e-159
KAT7	0.86778	1.97e-159
NUP54	0.867757	2.06e-159
KDM3B	0.867663	2.44e-159
CEP83	0.867601	2.73e-159
IKZF5	0.8676	2.74e-159
TOX4	0.867583	2.82e-159
CDYL	0.867578	2.85e-159
HACD2	0.867578	2.85e-159
MAPK1	0.867549	3e-159
TADA3	0.867484	3.38e-159
AMBRA1	0.867462	3.52e-159
PSMD5	0.867453	3.57e-159
SPIN1	0.867444	3.63e-159
CWC27	0.867443	3.64e-159
SFSWAP	0.867315	4.6e-159
BFAR	0.86718	5.87e-159
GLYR1	0.867166	6.02e-159
ZFAND5	0.867066	7.22e-159
NEK4	0.866982	8.4e-159
HNRNPUL2	0.866894	9.86e-159
GSK3A	0.866869	1.03e-158
REPS1	0.866808	1.15e-158
RBM18	0.866649	1.53e-158
SIKE1	0.866646	1.54e-158
USP48	0.866601	1.67e-158
LRRC8D	0.866597	1.69e-158
GRB2	0.866579	1.74e-158
CNOT6	0.866577	1.75e-158
KDM2B	0.866544	1.85e-158
WASHC2C	0.866488	2.05e-158
WDR53	0.866486	2.06e-158
UBE2D3	0.866454	2.18e-158
GPATCH1	0.866438	2.24e-158
KTN1	0.866401	2.4e-158
FUS	0.86639	2.45e-158
PSPC1	0.866385	2.47e-158
PUS3	0.866312	2.82e-158
UXS1	0.866289	2.93e-158
MMADHC	0.866096	4.15e-158
HDAC3	0.866078	4.28e-158
LLPH	0.86602	4.76e-158
RSF1	0.866008	4.86e-158
UBR3	0.865948	5.41e-158
BAG6	0.865933	5.57e-158
MCM9	0.865858	6.36e-158
WASHC2A	0.865826	6.73e-158
NUP107	0.865563	1.08e-157
CEP104	0.865555	1.09e-157
NOP58	0.865534	1.14e-157
COA7	0.865397	1.45e-157
COG8	0.865345	1.59e-157
ZMYM4	0.865328	1.64e-157
CTBP2	0.865243	1.91e-157
NPEPPS	0.8652	2.07e-157
NUP50	0.865141	2.29e-157
MFSD14A	0.865088	2.52e-157
RBM15B	0.865064	2.63e-157
SNX1	0.86504	2.75e-157
ZMAT2	0.864968	3.12e-157
COPS8	0.864939	3.29e-157
NUP153	0.864919	3.4e-157
GPATCH11	0.864832	3.97e-157
CDC27	0.864825	4.02e-157
DDX24	0.864813	4.11e-157
PMS2	0.86478	4.36e-157
HIF1AN	0.864656	5.44e-157
ZNF740	0.864636	5.63e-157
OSBPL9	0.864631	5.68e-157
LIMD1	0.864584	6.18e-157
PHACTR4	0.864564	6.4e-157
UBTD2	0.864554	6.51e-157
MFN1	0.864551	6.55e-157
ZNF263	0.864523	6.88e-157
ZUP1	0.86451	7.04e-157
DNAJC8	0.864509	7.05e-157
ELOA	0.864505	7.1e-157
CDK13	0.864486	7.35e-157
MIEF1	0.86447	7.56e-157
SRP68	0.864452	7.81e-157
GTF2E1	0.864367	9.07e-157
INTS12	0.864357	9.23e-157
STXBP3	0.864351	9.33e-157
DNAJC13	0.864259	1.1e-156
HMGN1	0.864185	1.25e-156
INO80	0.864169	1.29e-156
ANP32A	0.864159	1.31e-156
GANAB	0.864135	1.37e-156
SRPRA	0.86412	1.4e-156
ATL2	0.864035	1.63e-156
NVL	0.863933	1.96e-156
TMF1	0.86389	2.11e-156
OPA3	0.863878	2.15e-156
NDUFAF7	0.86385	2.26e-156
KDM2A	0.863842	2.3e-156
SMARCD1	0.863839	2.31e-156
CSNK1D	0.863784	2.54e-156
METAP2	0.863781	2.56e-156
BRD1	0.863753	2.68e-156
NUP133	0.863728	2.81e-156
TTC31	0.863674	3.09e-156
JPT2	0.863595	3.55e-156
DCAF12	0.863537	3.93e-156
MTREX	0.863518	4.06e-156
HERC4	0.863492	4.26e-156
METTL15	0.863459	4.51e-156
RBM4B	0.863451	4.57e-156
C2CD3	0.863404	4.96e-156
RTCA	0.863384	5.14e-156
MAPK8	0.863374	5.23e-156
CAB39	0.863339	5.57e-156
DBR1	0.863301	5.95e-156
ARID1B	0.863271	6.27e-156
ZNF131	0.863189	7.24e-156
MRFAP1L1	0.863181	7.35e-156
PPP1CC	0.863121	8.16e-156
VEZT	0.863095	8.54e-156
C2orf69	0.863068	8.95e-156
RRP15	0.86302	9.74e-156
PDHX	0.862957	1.09e-155
VTI1B	0.862893	1.22e-155
TASOR2	0.862827	1.37e-155
NOM1	0.862827	1.37e-155
NIF3L1	0.862788	1.46e-155
ZNF148	0.862772	1.5e-155
ZCRB1	0.862722	1.64e-155
PAWR	0.862619	1.97e-155
ICE1	0.862608	2e-155
TM2D3	0.862505	2.4e-155
SPPL3	0.86247	2.55e-155
TRMT61B	0.862454	2.62e-155
USP28	0.862443	2.67e-155
ABCE1	0.862397	2.9e-155
GOLGA5	0.862345	3.17e-155
HNRNPA0	0.86227	3.62e-155
PRRC2A	0.862217	3.96e-155
ACP1	0.862144	4.51e-155
RRN3	0.862131	4.61e-155
ANKIB1	0.86207	5.12e-155
ZKSCAN5	0.861981	5.98e-155
EML4	0.86194	6.42e-155
ACTR3	0.861924	6.6e-155
PPP4R3A	0.861703	9.68e-155
BSDC1	0.86164	1.08e-154
BAZ1A	0.861577	1.21e-154
RBM28	0.861522	1.33e-154
SEC24B	0.86146	1.48e-154
UBXN2A	0.861455	1.49e-154
CCDC43	0.861448	1.51e-154
MACO1	0.861443	1.52e-154
MARCHF7	0.861409	1.61e-154
SLC33A1	0.861357	1.76e-154
RWDD4	0.861253	2.11e-154
ZNF639	0.861236	2.18e-154
SCAF11	0.861207	2.29e-154
C9orf78	0.861197	2.33e-154
APH1A	0.861197	2.33e-154
ZNF746	0.861193	2.34e-154
DYNLL1	0.861187	2.37e-154
NSUN3	0.861149	2.53e-154
RAB3IP	0.86112	2.66e-154
FAM168B	0.861117	2.67e-154
SMARCC1	0.861079	2.85e-154
TOR1A	0.860946	3.59e-154
CMTR1	0.860941	3.62e-154
MOGS	0.860886	3.98e-154
POLR1B	0.860857	4.19e-154
ODF2	0.860737	5.14e-154
PDAP1	0.860737	5.15e-154
SLC30A9	0.860721	5.29e-154
NFYA	0.860671	5.76e-154
RBM19	0.86067	5.77e-154
CDC26	0.860575	6.8e-154
TMEM138	0.860469	8.16e-154
VPS35	0.860404	9.12e-154
WDR3	0.860353	9.95e-154
UBE2L3	0.860347	1.01e-153
BET1L	0.860343	1.01e-153
NFRKB	0.860296	1.1e-153
ABCF1	0.860241	1.21e-153
SNRPD3	0.860153	1.4e-153
RPE	0.860125	1.47e-153
RNASEH1	0.860123	1.48e-153
SPG21	0.860115	1.5e-153
DCAF10	0.860096	1.55e-153
EPS15	0.860078	1.6e-153
AAMP	0.860074	1.61e-153
ALKBH8	0.859914	2.11e-153
E2F6	0.859827	2.45e-153
RXRB	0.859813	2.51e-153
RPP14	0.859808	2.53e-153
ISY1	0.859799	2.57e-153
SLC35E1	0.859745	2.82e-153
SBNO1	0.859709	3e-153
NAA50	0.859683	3.13e-153
PRCC	0.859646	3.34e-153
RNF41	0.85963	3.43e-153
STX6	0.859596	3.64e-153
CACUL1	0.859585	3.71e-153
UFL1	0.859554	3.91e-153
CDC123	0.859497	4.31e-153
PSMD1	0.859472	4.49e-153
ZKSCAN4	0.859463	4.57e-153
ZMYM6	0.859459	4.6e-153
RNF185	0.859455	4.62e-153
C1D	0.85942	4.91e-153
ASB7	0.859408	5.01e-153
NDUFS1	0.859379	5.27e-153
PPME1	0.859347	5.56e-153
ATXN7L3	0.859314	5.88e-153
MEAF6	0.859258	6.47e-153
GEMIN5	0.859184	7.34e-153
SLU7	0.859172	7.48e-153
U2AF2	0.85906	9.07e-153
XRCC1	0.859039	9.39e-153
PRPF19	0.859024	9.63e-153
RBBP4	0.858949	1.09e-152
CLASP2	0.858947	1.1e-152
PNRC2	0.858934	1.12e-152
GFM1	0.858852	1.29e-152
SRP72	0.858823	1.35e-152
CTDSP1	0.858791	1.43e-152
USO1	0.858791	1.43e-152
DDX3X	0.858749	1.54e-152
BMPR1A	0.858731	1.58e-152
CBX1	0.858718	1.62e-152
FBXW11	0.858676	1.74e-152
TTC27	0.858667	1.77e-152
KLHL18	0.858639	1.85e-152
DNAJB12	0.858633	1.87e-152
TSG101	0.858623	1.9e-152
H2AZ2	0.858577	2.05e-152
BAP1	0.858544	2.17e-152
SEC62	0.858519	2.27e-152
MAPK9	0.858516	2.28e-152
SPTLC1	0.858481	2.42e-152
THAP6	0.858392	2.81e-152
TEX10	0.85836	2.97e-152
FAM76B	0.858351	3.01e-152
CHCHD3	0.858329	3.13e-152
RBM25	0.858312	3.22e-152
RNPS1	0.8583	3.28e-152
KATNA1	0.858165	4.12e-152
NAA15	0.85816	4.16e-152
EIF1B	0.858152	4.22e-152
TCAF1	0.858136	4.33e-152
DCP1A	0.858125	4.41e-152
RYBP	0.858116	4.48e-152
BZW1	0.858112	4.51e-152
OGA	0.858048	5.02e-152
RAB18	0.857955	5.88e-152
MRPL9	0.857927	6.16e-152
BCAS2	0.857904	6.41e-152
DDX17	0.857847	7.05e-152
PHF14	0.857774	7.98e-152
PSMD7	0.857732	8.56e-152
FANCF	0.85771	8.88e-152
SETD5	0.857709	8.9e-152
SRSF8	0.857635	1.01e-151
RSL1D1	0.857623	1.03e-151
NOP14	0.85762	1.03e-151
HDAC2	0.857572	1.12e-151
IARS2	0.857492	1.28e-151
RRM1	0.857463	1.34e-151
TMEM181	0.857462	1.35e-151
TTC17	0.857423	1.44e-151
DNAJC25	0.857409	1.47e-151
CLASP1	0.857408	1.48e-151
XRCC6	0.857404	1.48e-151
RTF1	0.857391	1.52e-151
E2F3	0.857376	1.56e-151
ATF1	0.857348	1.63e-151
GLE1	0.857319	1.71e-151
HADHA	0.857276	1.84e-151
ERI2	0.857276	1.84e-151
ATR	0.857223	2.01e-151
RHBDD1	0.857176	2.18e-151
FASTKD2	0.857099	2.48e-151
SYF2	0.857075	2.58e-151
DUSP11	0.857063	2.63e-151
BCL2L13	0.857049	2.69e-151
SLC30A5	0.857033	2.77e-151
PSME3IP1	0.856983	3.01e-151
MRPS9	0.856976	3.04e-151
STRIP1	0.85692	3.34e-151
WASHC4	0.856915	3.37e-151
SPRED2	0.856907	3.41e-151
CCDC97	0.856819	3.96e-151
MFSD14B	0.85673	4.59e-151
KDM4A	0.856685	4.95e-151
MTF2	0.856655	5.2e-151
GATAD2A	0.856635	5.37e-151
GTF2H3	0.856631	5.41e-151
SMIM15	0.856604	5.66e-151
ANAPC5	0.856557	6.12e-151
ZC3HC1	0.856536	6.34e-151
TRIP4	0.856511	6.61e-151
ERGIC2	0.856486	6.89e-151
IPO9	0.856446	7.37e-151
SRPK2	0.856439	7.45e-151
FBXO45	0.856439	7.45e-151
ETAA1	0.856438	7.46e-151
WDR12	0.856379	8.24e-151
MRPL35	0.856362	8.47e-151
EDRF1	0.856357	8.54e-151
WDR48	0.856351	8.63e-151
USP24	0.856331	8.92e-151
MTRR	0.85623	1.06e-150
HARS1	0.856137	1.23e-150
PIK3C2A	0.856109	1.29e-150
TMA16	0.856102	1.31e-150
ANKRD13C	0.856089	1.33e-150
ATF6B	0.856027	1.48e-150
ORC2	0.856018	1.5e-150
NUDT21	0.856012	1.52e-150
C11orf58	0.856006	1.53e-150
DNAJC16	0.855961	1.65e-150
RUNDC1	0.855945	1.7e-150
RBBP5	0.855936	1.72e-150
CASP2	0.855823	2.08e-150
TNPO2	0.855818	2.09e-150
ALG9	0.855742	2.37e-150
PRPF39	0.85574	2.38e-150
PPP2R1B	0.855731	2.42e-150
ADSS2	0.855712	2.5e-150
LEMD3	0.855705	2.52e-150
SHLD2	0.855582	3.09e-150
PIK3CB	0.855566	3.17e-150
EIF3J	0.855526	3.39e-150
SHOC2	0.855507	3.5e-150
ZC3H4	0.855493	3.58e-150
TTC21B	0.855488	3.61e-150
GTF2F1	0.855454	3.82e-150
ITSN2	0.855318	4.79e-150
GLT8D1	0.855309	4.86e-150
ELP4	0.855236	5.48e-150
WDCP	0.855218	5.65e-150
UBR7	0.855207	5.74e-150
ZNF766	0.855205	5.77e-150
PPIL2	0.855204	5.77e-150
DAZAP1	0.855091	6.96e-150
FAM104A	0.855056	7.37e-150
MRPL3	0.855002	8.05e-150
ATF7	0.855001	8.08e-150
WDR89	0.854948	8.81e-150
TTLL5	0.854922	9.19e-150
GNAI3	0.854906	9.44e-150
PIAS4	0.854845	1.04e-149
PTCD2	0.854835	1.06e-149
USP33	0.854805	1.12e-149
EIF4G3	0.854694	1.34e-149
CYREN	0.854688	1.35e-149
HPS3	0.854674	1.38e-149
VPS37C	0.854638	1.47e-149
C1orf109	0.854584	1.6e-149
CEBPG	0.854543	1.71e-149
DNAJC2	0.854513	1.8e-149
SON	0.854495	1.86e-149
CLPX	0.854473	1.92e-149
R3HDM1	0.854472	1.93e-149
RHOA	0.854461	1.96e-149
UBIAD1	0.854445	2.02e-149
TRIM44	0.854439	2.03e-149
SNX2	0.854417	2.11e-149
UBAP1	0.854325	2.45e-149
ARHGAP21	0.854276	2.66e-149
C5orf22	0.854135	3.35e-149
MAP3K13	0.854135	3.35e-149
FAM193A	0.854078	3.67e-149
KBTBD2	0.854037	3.93e-149
PGRMC2	0.853995	4.21e-149
RNF7	0.853889	5e-149
WDR5	0.853862	5.23e-149
BBS7	0.853859	5.26e-149
EXOC1	0.853852	5.32e-149
DYRK1A	0.853845	5.38e-149
USP42	0.853844	5.39e-149
METTL8	0.853823	5.57e-149
TEX2	0.853803	5.76e-149
FANCL	0.853756	6.22e-149
NUP43	0.853754	6.24e-149
NUP205	0.853743	6.35e-149
CHTF8	0.853739	6.39e-149
MFSD8	0.853672	7.13e-149
MTMR2	0.853666	7.21e-149
DCAF5	0.853657	7.31e-149
MARK3	0.85363	7.64e-149
PHF3	0.853605	7.96e-149
DAZAP2	0.853473	9.86e-149
ZNF180	0.853473	9.87e-149
TANK	0.853372	1.16e-148
MITD1	0.853332	1.24e-148
DNAJC24	0.853241	1.44e-148
SF3A1	0.853196	1.55e-148
HSPA4	0.853189	1.57e-148
GSPT1	0.853127	1.73e-148
HMCES	0.853099	1.81e-148
NFXL1	0.853051	1.96e-148
MARCHF5	0.853032	2.02e-148
SMIM7	0.852905	2.48e-148
URI1	0.85288	2.59e-148
PPP2CA	0.852861	2.67e-148
SEPTIN8	0.852826	2.82e-148
ATE1	0.852727	3.32e-148
ZCCHC4	0.85259	4.14e-148
LRRC41	0.852578	4.22e-148
NUP62	0.852483	4.92e-148
ANKRD17	0.852447	5.21e-148
UEVLD	0.852439	5.28e-148
PPM1G	0.85242	5.45e-148
HDGF	0.852406	5.57e-148
SUPT5H	0.852396	5.67e-148
PTGES3	0.852386	5.76e-148
STT3A	0.852322	6.38e-148
UTP11	0.852283	6.8e-148
CENPC	0.852243	7.25e-148
TIMM23B	0.852172	8.14e-148
USP7	0.85217	8.15e-148
SRRD	0.852098	9.16e-148
NRBP1	0.852042	1e-147
DCAF7	0.851917	1.23e-147
RBM33	0.851911	1.24e-147
TADA2B	0.851865	1.33e-147
EED	0.851862	1.34e-147
GATC	0.85185	1.37e-147
THUMPD2	0.851831	1.41e-147
EIF3M	0.851746	1.62e-147
EPRS1	0.851693	1.76e-147
MED6	0.85169	1.77e-147
CALCOCO2	0.851646	1.9e-147
AKAP8L	0.851584	2.09e-147
KAT5	0.85158	2.11e-147
CWF19L2	0.851575	2.13e-147
PKP4	0.85157	2.14e-147
SAP30BP	0.851547	2.22e-147
SLC39A9	0.851525	2.3e-147
PRKACA	0.851483	2.46e-147
MRPS18C	0.851477	2.49e-147
SNX14	0.851428	2.69e-147
GTF3C3	0.851416	2.74e-147
RBM23	0.85139	2.86e-147
PSMA1	0.851388	2.87e-147
GGA2	0.85124	3.64e-147
PSMC6	0.851192	3.93e-147
FNBP4	0.851156	4.16e-147
RIOK2	0.851152	4.19e-147
PRKAG1	0.851131	4.34e-147
DAP3	0.851078	4.72e-147
FARP2	0.851057	4.87e-147
GCA	0.851028	5.11e-147
KRIT1	0.850858	6.7e-147
DNM1L	0.850835	6.95e-147
CCDC93	0.850781	7.59e-147
C16orf70	0.850765	7.77e-147
TP53BP2	0.850679	8.92e-147
TRMT13	0.850611	9.94e-147
TRNT1	0.85059	1.03e-146
POLR1A	0.850495	1.2e-146
PHRF1	0.850449	1.29e-146
CYP20A1	0.850428	1.33e-146
DPF2	0.8504	1.39e-146
UBE2D2	0.850389	1.42e-146
ILKAP	0.850376	1.45e-146
ORMDL1	0.85035	1.51e-146
PRKCI	0.850286	1.67e-146
SMC5	0.850281	1.68e-146
FAM20B	0.850203	1.9e-146
RAB1B	0.850173	2e-146
PICALM	0.850158	2.05e-146
PAF1	0.850149	2.07e-146
SPCS2	0.850146	2.08e-146
ZRANB1	0.850137	2.12e-146
NAA25	0.850024	2.53e-146
DCTN2	0.85	2.63e-146
AHCYL1	0.849922	2.98e-146
PPP2R5E	0.849858	3.3e-146
UBFD1	0.849857	3.3e-146
METTL21A	0.849826	3.47e-146
PCBP2	0.849789	3.68e-146
DGCR8	0.849746	3.93e-146
TBC1D23	0.849744	3.95e-146
IFT81	0.849719	4.11e-146
OCIAD1	0.849655	4.55e-146
ATG3	0.849612	4.87e-146
RSBN1L	0.849541	5.45e-146
PTMA	0.849538	5.47e-146
TNKS2	0.849537	5.48e-146
TOP1	0.849533	5.51e-146
AGPS	0.849527	5.56e-146
VKORC1L1	0.849511	5.71e-146
NKIRAS2	0.849509	5.72e-146
SMARCC2	0.849499	5.82e-146
LRRFIP1	0.849449	6.3e-146
PPP1R10	0.849394	6.86e-146
PPRC1	0.849371	7.12e-146
C2CD5	0.849288	8.13e-146
HAUS6	0.849223	9e-146
RETREG2	0.849177	9.68e-146
BUB3	0.849141	1.03e-145
NUDT3	0.849135	1.03e-145
MSH2	0.849088	1.11e-145
NOLC1	0.848987	1.31e-145
SPTY2D1	0.848909	1.48e-145
CCDC6	0.84886	1.59e-145
ANAPC1	0.8488	1.75e-145
FAM204A	0.848727	1.97e-145
CLP1	0.848674	2.14e-145
ESS2	0.848666	2.17e-145
ZSCAN29	0.848657	2.19e-145
ADD1	0.848585	2.46e-145
LEMD2	0.848553	2.59e-145
CERT1	0.848509	2.77e-145
ZDHHC6	0.848483	2.89e-145
TRIM33	0.848435	3.11e-145
ANAPC16	0.848374	3.42e-145
AP3D1	0.848356	3.52e-145
PPP1R11	0.848347	3.57e-145
ATP2A2	0.84834	3.61e-145
NAT10	0.848338	3.63e-145
C12orf43	0.848335	3.64e-145
SREK1	0.848335	3.64e-145
CPSF2	0.848312	3.77e-145
TFAM	0.848306	3.81e-145
ZBTB49	0.848305	3.82e-145
ZSCAN32	0.848296	3.87e-145
DCTD	0.848286	3.93e-145
FAF1	0.848278	3.98e-145
RFT1	0.848225	4.33e-145
UNC50	0.848214	4.4e-145
LRRC57	0.848143	4.92e-145
UBN1	0.848115	5.14e-145
UBQLN4	0.848074	5.48e-145
AGK	0.848042	5.77e-145
SLAIN2	0.847923	6.94e-145
GOLGA4	0.847921	6.96e-145
CEBPZOS	0.847881	7.41e-145
MAP4	0.84778	8.69e-145
MRPS5	0.847779	8.7e-145
PWWP2A	0.84776	8.96e-145
PATL1	0.847754	9.04e-145
KIFBP	0.847752	9.07e-145
XPC	0.847715	9.61e-145
ASB3	0.847676	1.02e-144
PHKB	0.847637	1.09e-144
LATS1	0.847515	1.31e-144
GPATCH2	0.847491	1.36e-144
ZSCAN25	0.847488	1.37e-144
KLHL8	0.847451	1.45e-144
BAG5	0.847446	1.46e-144
PRIM2	0.847395	1.58e-144
SLC25A38	0.847233	2.04e-144
TMEM167B	0.847147	2.33e-144
FAM122A	0.847146	2.33e-144
INTS14	0.84714	2.35e-144
ANKS1A	0.847139	2.36e-144
MRFAP1	0.847084	2.57e-144
TMEM43	0.847075	2.61e-144
TXNDC12	0.847045	2.73e-144
AP3B1	0.847037	2.76e-144
ZPR1	0.847023	2.82e-144
GPN1	0.846885	3.5e-144
FAM53C	0.846873	3.57e-144
COX15	0.84676	4.25e-144
NSUN4	0.846735	4.42e-144
USP46	0.846658	4.98e-144
DENND10	0.846653	5.01e-144
ZNF644	0.846587	5.55e-144
RPL22	0.846578	5.63e-144
USP8	0.846476	6.6e-144
NBAS	0.846455	6.81e-144
AKTIP	0.846449	6.88e-144
TAF15	0.846362	7.86e-144
ATG16L1	0.846346	8.06e-144
PPP1R7	0.84633	8.27e-144
DYNC1LI2	0.846307	8.57e-144
DCTN4	0.846284	8.87e-144
BLOC1S5	0.846274	9.02e-144
ANAPC13	0.846261	9.19e-144
FBXO30	0.84626	9.21e-144
TPR	0.84623	9.64e-144
CWC15	0.846163	1.07e-143
NUP160	0.846084	1.21e-143
FAM136A	0.846061	1.25e-143
TBCCD1	0.845987	1.4e-143
NSF	0.845978	1.42e-143
THAP4	0.84596	1.46e-143
EPC2	0.845918	1.56e-143
ZBED4	0.845795	1.89e-143
RINT1	0.845794	1.89e-143
DCAF16	0.845716	2.13e-143
ZNF445	0.845711	2.15e-143
AEBP2	0.845635	2.42e-143
ATG13	0.845633	2.42e-143
AP1AR	0.845607	2.52e-143
ANAPC10	0.845551	2.75e-143
UBE2G2	0.845537	2.81e-143
ACAD9	0.845533	2.83e-143
POGK	0.845493	3.01e-143
DNAJC21	0.845485	3.04e-143
MRE11	0.84547	3.11e-143
RNF121	0.845463	3.15e-143
ZRANB2	0.845396	3.49e-143
ARPC3	0.845385	3.55e-143
L3MBTL2	0.845373	3.61e-143
PBRM1	0.845298	4.05e-143
MBNL1	0.845292	4.09e-143
GPATCH4	0.845188	4.8e-143
DDX55	0.845184	4.83e-143
TWF1	0.845132	5.23e-143
RAB35	0.845122	5.31e-143
DCAF11	0.845109	5.42e-143
DDI2	0.84502	6.21e-143
CRKL	0.844982	6.58e-143
VPS39	0.844903	7.43e-143
UBE2R2	0.844835	8.25e-143
RRP1B	0.844821	8.42e-143
PRPF3	0.844784	8.92e-143
ZNF142	0.844741	9.52e-143
PIP5K1A	0.84472	9.83e-143
WRNIP1	0.844712	9.95e-143
PTP4A2	0.844673	1.06e-142
ST7L	0.844643	1.1e-142
TMEM209	0.844607	1.17e-142
TFIP11	0.844555	1.26e-142
HSF2	0.844542	1.29e-142
MARK2	0.844531	1.31e-142
ANAPC7	0.844511	1.35e-142
USP15	0.844479	1.42e-142
CDK2	0.844457	1.47e-142
IDE	0.844436	1.52e-142
SPOUT1	0.844435	1.52e-142
ASXL2	0.844376	1.66e-142
PAK1	0.84436	1.7e-142
AP3M1	0.844321	1.81e-142
HNRNPH1	0.844286	1.91e-142
RAD54L2	0.844238	2.05e-142
C16orf87	0.844185	2.22e-142
RAD18	0.844164	2.29e-142
FKBP15	0.844135	2.4e-142
STIP1	0.844075	2.63e-142
PTBP3	0.844064	2.67e-142
MED28	0.844045	2.75e-142
GIN1	0.84404	2.77e-142
GART	0.844027	2.83e-142
ANGEL2	0.843996	2.96e-142
PDCD11	0.843985	3.02e-142
METAP1	0.843977	3.05e-142
VIPAS39	0.843975	3.06e-142
STRN	0.843965	3.11e-142
UBE3A	0.843951	3.17e-142
ACAD8	0.843933	3.26e-142
DNAJB11	0.843888	3.49e-142
PLAA	0.843879	3.54e-142
FAM117B	0.84386	3.64e-142
HSP90AB1	0.843846	3.72e-142
SIN3A	0.843837	3.78e-142
DARS1	0.843829	3.82e-142
MTCH2	0.843803	3.98e-142
METTL2B	0.843779	4.12e-142
TTC9C	0.84377	4.18e-142
SNRNP200	0.843732	4.43e-142
EFTUD2	0.843696	4.67e-142
MRPL30	0.843652	5e-142
USP40	0.843652	5e-142
BLOC1S6	0.843486	6.43e-142
MAU2	0.843479	6.49e-142
C17orf80	0.843421	7.1e-142
COPA	0.843418	7.13e-142
ATG4C	0.843393	7.4e-142
SDHC	0.843389	7.45e-142
CERS2	0.843353	7.87e-142
MON1B	0.843344	7.97e-142
MIOS	0.843325	8.21e-142
PCMT1	0.843306	8.45e-142
BRK1	0.843122	1.12e-141
CIPC	0.843076	1.2e-141
NAA35	0.843071	1.2e-141
SMG5	0.843046	1.25e-141
ZMPSTE24	0.843045	1.25e-141
FOXK2	0.843009	1.32e-141
ANKLE2	0.843006	1.33e-141
TMEM69	0.842997	1.35e-141
DHX38	0.842879	1.61e-141
SUPV3L1	0.842878	1.61e-141
YLPM1	0.842872	1.63e-141
GLUD1	0.842841	1.71e-141
SEC61A1	0.842825	1.75e-141
HDAC1	0.842813	1.78e-141
NPAT	0.842809	1.79e-141
NEK9	0.842774	1.89e-141
COPS7B	0.842711	2.07e-141
RCC2	0.842696	2.12e-141
PPP2R2D	0.842681	2.17e-141
COP1	0.842617	2.39e-141
UBE2D1	0.842468	2.99e-141
TFG	0.842429	3.17e-141
SEPHS1	0.842408	3.27e-141
ORC3	0.842396	3.33e-141
SRSF9	0.842325	3.71e-141
BECN1	0.84231	3.79e-141
TAB2	0.842288	3.92e-141
MED23	0.842241	4.2e-141
RALA	0.842203	4.45e-141
GCFC2	0.842203	4.46e-141
SIRT1	0.84219	4.54e-141
ZNF202	0.842166	4.71e-141
DCTN1	0.842055	5.57e-141
ISCA1	0.842047	5.63e-141
FRG1	0.842039	5.69e-141
MSH6	0.841958	6.43e-141
PTPN9	0.841918	6.83e-141
GPANK1	0.841898	7.04e-141
LRRC58	0.841881	7.22e-141
SUPT6H	0.841856	7.49e-141
TERF2IP	0.841846	7.61e-141
ZNF526	0.841806	8.08e-141
CCNT1	0.841741	8.91e-141
TAF6	0.841683	9.72e-141
TNRC6A	0.841678	9.79e-141
RC3H2	0.841677	9.8e-141
SFT2D1	0.841672	9.87e-141
NAE1	0.841632	1.05e-140
CHUK	0.841581	1.13e-140
ATAD1	0.841566	1.16e-140
NACA	0.841538	1.21e-140
PHF2	0.841518	1.24e-140
MTPN	0.841514	1.25e-140
LRCH3	0.841501	1.27e-140
DCLRE1A	0.841487	1.3e-140
INPPL1	0.841459	1.36e-140
KCTD20	0.841453	1.37e-140
DR1	0.841432	1.41e-140
UBA3	0.841416	1.45e-140
SYVN1	0.84141	1.46e-140
KTI12	0.841375	1.54e-140
NLK	0.84126	1.83e-140
NFX1	0.841255	1.84e-140
TCTN3	0.841187	2.04e-140
CCNK	0.841172	2.08e-140
POLR3A	0.841155	2.14e-140
SZRD1	0.841113	2.28e-140
CCT3	0.841054	2.48e-140
HNRNPA1	0.841018	2.62e-140
NAF1	0.840996	2.71e-140
DNMBP	0.840991	2.73e-140
SMG9	0.840916	3.05e-140
DNAJC9	0.840887	3.18e-140
MRPS22	0.840832	3.46e-140
ABL1	0.840824	3.5e-140
ZNF720	0.840821	3.52e-140
SDE2	0.840768	3.8e-140
SP2	0.840743	3.95e-140
PACRGL	0.840703	4.19e-140
HMGN4	0.840686	4.3e-140
RBM15	0.840603	4.86e-140
MKRN1	0.840578	5.04e-140
CDC5L	0.840563	5.15e-140
GOLPH3	0.840562	5.17e-140
TENT4A	0.840561	5.17e-140
MRPL44	0.840536	5.37e-140
PIGM	0.840514	5.55e-140
UBE4A	0.840511	5.57e-140
POGLUT1	0.840476	5.87e-140
GON4L	0.840417	6.41e-140
AIDA	0.840362	6.95e-140
ATXN2	0.840315	7.45e-140
TERF1	0.840312	7.49e-140
NONO	0.840306	7.55e-140
ZMYM3	0.840295	7.68e-140
EXOC6	0.840271	7.95e-140
AQR	0.840232	8.43e-140
CALM1	0.840212	8.68e-140
ZBED5	0.840161	9.36e-140
PPP1CB	0.84013	9.8e-140
PAIP2	0.840085	1.05e-139
ABCF2	0.840084	1.05e-139
PIGF	0.839984	1.22e-139
NOC3L	0.83998	1.22e-139
KIAA0232	0.839919	1.34e-139
CCT5	0.839917	1.34e-139
TBC1D9B	0.839885	1.41e-139
VPS33B	0.839863	1.46e-139
LARP4	0.839763	1.69e-139
GDI2	0.839743	1.74e-139
STX17	0.839742	1.74e-139
SMG7	0.83973	1.77e-139
STK19	0.839652	1.99e-139
EIF2AK1	0.839591	2.17e-139
ERCC6	0.839568	2.25e-139
POM121C	0.839481	2.56e-139
CCNT2	0.839479	2.56e-139
MPZL1	0.839456	2.65e-139
CREBZF	0.839443	2.7e-139
DBT	0.839399	2.88e-139
EXOC4	0.839392	2.91e-139
VPS45	0.83933	3.19e-139
SEPTIN7	0.839326	3.21e-139
NEMF	0.839303	3.32e-139
KRI1	0.839227	3.72e-139
RAB5B	0.839218	3.77e-139
RNGTT	0.839207	3.83e-139
PNN	0.839182	3.97e-139
GTPBP8	0.83916	4.1e-139
MADD	0.839079	4.62e-139
ELL	0.839041	4.88e-139
ATXN2L	0.83904	4.89e-139
ING3	0.839015	5.07e-139
LRRFIP2	0.8389	6.01e-139
DDX21	0.838884	6.15e-139
DCUN1D1	0.838842	6.54e-139
EXT2	0.838837	6.59e-139
ZBTB6	0.838825	6.71e-139
MTHFSD	0.838788	7.08e-139
CNOT3	0.838639	8.81e-139
CEP44	0.838623	9.02e-139
ATP6V1A	0.83859	9.46e-139
ARF3	0.838514	1.06e-138
MCFD2	0.838464	1.14e-138
USP25	0.838442	1.18e-138
TIPRL	0.838341	1.36e-138
TXNL4B	0.838336	1.37e-138
UBE2F	0.838213	1.64e-138
SELENOI	0.8382	1.68e-138
NUDT9	0.838185	1.71e-138
UHRF1BP1	0.838147	1.81e-138
MAP4K5	0.83813	1.86e-138
ATIC	0.838118	1.89e-138
C5orf24	0.838103	1.93e-138
RHOT1	0.838098	1.94e-138
LSM8	0.838098	1.95e-138
MARCHF6	0.838081	1.99e-138
HTATSF1	0.838009	2.21e-138
RAB21	0.838005	2.23e-138
EIF4EBP2	0.837987	2.29e-138
MIS18BP1	0.837983	2.3e-138
ACTR1A	0.837936	2.46e-138
MFAP1	0.83786	2.75e-138
INVS	0.837833	2.86e-138
COG7	0.837807	2.97e-138
EP400	0.837806	2.98e-138
SMARCAD1	0.837774	3.12e-138
CC2D1B	0.837694	3.5e-138
FEZ2	0.837692	3.51e-138
PAIP1	0.837665	3.65e-138
OTULIN	0.837599	4.03e-138
RPF2	0.837578	4.15e-138
NMD3	0.837569	4.2e-138
CEP89	0.837565	4.23e-138
PA2G4	0.837556	4.28e-138
PIGG	0.837549	4.32e-138
USP4	0.837538	4.4e-138
ZNF212	0.837517	4.53e-138
SECISBP2	0.837469	4.86e-138
PEX1	0.837456	4.95e-138
TCP1	0.83739	5.45e-138
VPS72	0.837358	5.71e-138
HARS2	0.837349	5.79e-138
SPRTN	0.837322	6.02e-138
RFWD3	0.837316	6.07e-138
SIRT3	0.837261	6.57e-138
NDUFA5	0.837232	6.86e-138
USP19	0.837148	7.74e-138
RPAP2	0.837143	7.81e-138
WDR70	0.837121	8.05e-138
ECHDC1	0.837104	8.25e-138
TRMT44	0.837044	9.01e-138
PEX19	0.837042	9.04e-138
SOS1	0.837036	9.11e-138
GTF3C1	0.836991	9.73e-138
PDP2	0.83697	1e-137
NUP93	0.836969	1e-137
CHD8	0.836896	1.12e-137
TAB1	0.83687	1.16e-137
EXD2	0.836856	1.18e-137
HMG20A	0.836761	1.36e-137
MRPS16	0.83673	1.42e-137
CS	0.836703	1.48e-137
ZNF565	0.836627	1.65e-137
DCAF6	0.836618	1.67e-137
TTF2	0.836614	1.68e-137
ZYG11B	0.836601	1.71e-137
ZNF576	0.836568	1.79e-137
MCM3AP	0.836428	2.2e-137
KLF3	0.836389	2.32e-137
FAR1	0.836377	2.36e-137
GNL1	0.836345	2.48e-137
CDK11B	0.836295	2.66e-137
GCC1	0.836275	2.74e-137
SRP14	0.836268	2.77e-137
ZNF33A	0.836262	2.79e-137
TMEM39A	0.836225	2.95e-137
ABCB10	0.836218	2.97e-137
CLNS1A	0.836167	3.2e-137
KIAA1191	0.83607	3.68e-137
TIRAP	0.836033	3.88e-137
SAE1	0.83602	3.95e-137
HMGXB3	0.83599	4.13e-137
SUGP2	0.83598	4.19e-137
IPO8	0.835946	4.4e-137
ALG6	0.835913	4.61e-137
EXOC5	0.835905	4.67e-137
CDK5RAP2	0.835903	4.68e-137
CHCHD4	0.835892	4.75e-137
ADO	0.835808	5.37e-137
TMEM170A	0.835797	5.45e-137
ZCCHC7	0.835685	6.4e-137
PDCD7	0.835648	6.75e-137
LRRC47	0.835612	7.11e-137
PPP1R15B	0.835584	7.4e-137
ATP6V0A2	0.835522	8.09e-137
HTRA2	0.83549	8.47e-137
VRK2	0.835434	9.18e-137
TMBIM6	0.835365	1.01e-136
WDFY1	0.835331	1.06e-136
EMSY	0.835308	1.1e-136
PSME3	0.8353	1.11e-136
YIPF4	0.835214	1.26e-136
APPL1	0.835212	1.26e-136
TRIT1	0.835181	1.32e-136
G3BP2	0.83517	1.34e-136
DPP9	0.835155	1.37e-136
TRIM32	0.835094	1.49e-136
ZFP1	0.835059	1.57e-136
MLLT1	0.835008	1.69e-136
NOP9	0.83497	1.78e-136
ZNF384	0.83493	1.89e-136
SLC35E3	0.834914	1.93e-136
CARS1	0.834906	1.95e-136
CEP120	0.834898	1.98e-136
USP21	0.834764	2.39e-136
RAB3GAP2	0.834756	2.42e-136
RPN1	0.834746	2.46e-136
CCT6A	0.834728	2.52e-136
ZNF346	0.834722	2.54e-136
CFAP298	0.834706	2.6e-136
C1orf131	0.834694	2.65e-136
STAT5B	0.83468	2.7e-136
GPR89A	0.834663	2.76e-136
NCOA5	0.834626	2.91e-136
SETD1B	0.834505	3.46e-136
TCF20	0.834498	3.5e-136
TMEM203	0.834494	3.52e-136
TPM3	0.834484	3.57e-136
CISD2	0.834446	3.77e-136
NUMB	0.834401	4.02e-136
WDR36	0.834389	4.08e-136
NUFIP2	0.834373	4.18e-136
LAPTM4A	0.834312	4.56e-136
SVIP	0.834296	4.67e-136
RLF	0.834285	4.74e-136
ZNF44	0.834278	4.78e-136
ZBTB1	0.834245	5.01e-136
TAOK2	0.834143	5.8e-136
SF3B6	0.834079	6.35e-136
SETD1A	0.834046	6.65e-136
SCFD1	0.83403	6.81e-136
RBM12B	0.834008	7.02e-136
METTL5	0.833991	7.19e-136
KLHL12	0.833945	7.68e-136
RBPJ	0.833879	8.44e-136
CCDC9	0.833861	8.66e-136
RNF141	0.833853	8.75e-136
CNST	0.833845	8.86e-136
NDUFA10	0.833814	9.25e-136
PIGX	0.83378	9.7e-136
XPO6	0.833767	9.89e-136
C1orf52	0.833674	1.13e-135
TMEM87B	0.833671	1.13e-135
ATG5	0.833647	1.17e-135
CSRNP2	0.833646	1.17e-135
ZNF324	0.833577	1.29e-135
ZNF282	0.833542	1.36e-135
EIF4B	0.83349	1.46e-135
THAP1	0.833469	1.51e-135
ORC4	0.833429	1.6e-135
GCLC	0.833419	1.62e-135
GFOD2	0.833405	1.65e-135
UGGT1	0.833346	1.79e-135
DPAGT1	0.833333	1.83e-135
CNPPD1	0.833317	1.87e-135
GPD2	0.833296	1.93e-135
CEPT1	0.833252	2.05e-135
IMMP1L	0.833243	2.08e-135
PNPT1	0.833219	2.15e-135
H3-3A	0.8332	2.21e-135
MPP5	0.833198	2.21e-135
CSNK1G3	0.833167	2.31e-135
SNUPN	0.833144	2.39e-135
EIF2AK4	0.833043	2.75e-135
TRMT11	0.833037	2.78e-135
NT5DC1	0.833021	2.84e-135
COMMD2	0.832984	2.99e-135
EXOSC9	0.832967	3.06e-135
BCCIP	0.832963	3.08e-135
MOB4	0.8328	3.88e-135
AREL1	0.832791	3.93e-135
ZNF621	0.832758	4.12e-135
ICE2	0.832721	4.34e-135
ATF6	0.832674	4.63e-135
ILF2	0.832667	4.68e-135
TAF5	0.832604	5.11e-135
GTDC1	0.832549	5.52e-135
FBXO8	0.832542	5.58e-135
PYCR2	0.832525	5.71e-135
IPP	0.832521	5.75e-135
TIMMDC1	0.832508	5.85e-135
LZIC	0.832481	6.08e-135
PDHB	0.832476	6.12e-135
STAT6	0.832465	6.22e-135
WWP2	0.832456	6.29e-135
TMEM131	0.832442	6.42e-135
RBM48	0.832431	6.52e-135
ZNF830	0.832419	6.63e-135
CASP8AP2	0.832378	7.02e-135
VPS26C	0.832362	7.18e-135
SLC25A44	0.832347	7.34e-135
FARSB	0.832317	7.65e-135
VAC14	0.832316	7.66e-135
SIK3	0.83225	8.41e-135
KDM4C	0.832245	8.46e-135
SUPT16H	0.832218	8.8e-135
EFCAB7	0.832194	9.09e-135
MUS81	0.832138	9.84e-135
KIDINS220	0.832124	1e-134
TBC1D13	0.832103	1.03e-134
LIN54	0.832061	1.1e-134
PDIK1L	0.832037	1.13e-134
NUDT5	0.832019	1.16e-134
LENG1	0.831983	1.22e-134
ZNF800	0.831972	1.24e-134
RSU1	0.831966	1.25e-134
LIG3	0.831951	1.28e-134
CDC37L1	0.831893	1.39e-134
EIF5B	0.831885	1.4e-134
ATXN7L1	0.831801	1.58e-134
DNAJC19	0.831791	1.6e-134
DCLRE1B	0.83176	1.67e-134
NUP35	0.831723	1.76e-134
TRAF6	0.831705	1.8e-134
TRIM27	0.831689	1.84e-134
DHTKD1	0.831652	1.94e-134
SPECC1L	0.831639	1.98e-134
COPG1	0.83154	2.27e-134
ZXDC	0.831535	2.29e-134
FAM98B	0.831527	2.31e-134
DIMT1	0.831508	2.38e-134
SNX19	0.831498	2.41e-134
S100PBP	0.83141	2.72e-134
TTC26	0.831409	2.73e-134
ZNF18	0.831357	2.93e-134
STAM2	0.831331	3.04e-134
DYNC2LI1	0.831306	3.15e-134
PGM2	0.831294	3.2e-134
RNF146	0.831273	3.3e-134
UBE4B	0.831269	3.32e-134
UBE2I	0.831246	3.42e-134
RBAK	0.831202	3.64e-134
PARL	0.831187	3.72e-134
UBE2E1	0.83116	3.86e-134
MYNN	0.831133	4.01e-134
GNB1	0.831125	4.05e-134
MAP7	0.831121	4.08e-134
RBM10	0.831117	4.1e-134
SCFD2	0.831108	4.15e-134
MMS19	0.831086	4.28e-134
COIL	0.831058	4.45e-134
PEX11B	0.831033	4.61e-134
ZFP69	0.831032	4.61e-134
DFFA	0.831003	4.8e-134
DYNLL2	0.830935	5.28e-134
TIMM23	0.830861	5.85e-134
TRMT5	0.83086	5.86e-134
NET1	0.830856	5.89e-134
ZC3H11A	0.830839	6.03e-134
USP30	0.830832	6.09e-134
GPR107	0.830815	6.24e-134
SCYL2	0.830813	6.26e-134
PAK1IP1	0.830798	6.39e-134
GPN2	0.830723	7.09e-134
URB2	0.83071	7.22e-134
RMND5A	0.830691	7.41e-134
SMG8	0.830688	7.45e-134
RNF14	0.830657	7.78e-134
RFFL	0.830624	8.14e-134
OTUD4	0.830597	8.46e-134
ZNF37A	0.830596	8.46e-134
VRK3	0.830578	8.67e-134
EXOC8	0.830547	9.06e-134
DNAJC27	0.830522	9.38e-134
RIF1	0.830495	9.74e-134
ZDHHC7	0.830438	1.05e-133
EIF2AK3	0.83043	1.06e-133
ZNF562	0.830415	1.09e-133
IRF2	0.830405	1.1e-133
TAF1B	0.830399	1.11e-133
DLD	0.830345	1.2e-133
HSPA14	0.83033	1.22e-133
TIMM10B	0.83026	1.35e-133
NT5C3A	0.830236	1.39e-133
XPA	0.830152	1.57e-133
MRS2	0.830122	1.63e-133
THAP12	0.830114	1.65e-133
SMARCB1	0.830083	1.72e-133
GTF2H4	0.83005	1.8e-133
CFAP20	0.830042	1.82e-133
TRIP11	0.83001	1.91e-133
DLAT	0.829936	2.11e-133
BAZ2A	0.829934	2.12e-133
TRMT1L	0.829851	2.38e-133
SLC7A6OS	0.829781	2.62e-133
H3-3B	0.829759	2.7e-133
UTP15	0.829726	2.82e-133
RXYLT1	0.829615	3.29e-133
PPTC7	0.829603	3.34e-133
FYTTD1	0.829545	3.62e-133
ZBTB43	0.829525	3.73e-133
PAXBP1	0.829512	3.79e-133
PSMC2	0.829506	3.83e-133
SNAP23	0.829463	4.06e-133
AK6	0.829447	4.15e-133
CRAMP1	0.82944	4.19e-133
CCDC47	0.829409	4.37e-133
LRPPRC	0.829381	4.54e-133
MED8	0.829351	4.74e-133
HDLBP	0.82935	4.74e-133
HINT3	0.829297	5.1e-133
SLC25A17	0.829259	5.37e-133
PI4KB	0.829204	5.8e-133
PRIMPOL	0.829125	6.47e-133
TAOK3	0.829121	6.5e-133
LUC7L3	0.829109	6.61e-133
SRSF6	0.829097	6.72e-133
FKTN	0.829089	6.79e-133
RPF1	0.829045	7.21e-133
HPS5	0.829005	7.62e-133
MEN1	0.82893	8.44e-133
TDG	0.828902	8.78e-133
TMEM167A	0.828893	8.89e-133
SYNJ2	0.828814	9.9e-133
RUFY1	0.828802	1.01e-132
PIKFYVE	0.82877	1.05e-132
RNF26	0.828749	1.08e-132
ARHGEF12	0.828745	1.09e-132
ADNP	0.828701	1.16e-132
NIP7	0.828695	1.17e-132
TWISTNB	0.828674	1.2e-132
TNFAIP1	0.828664	1.22e-132
RAP1GDS1	0.828641	1.26e-132
PKN2	0.82863	1.27e-132
SEC11A	0.828604	1.32e-132
PRDM15	0.828566	1.39e-132
ELMOD2	0.828497	1.53e-132
COX16	0.828488	1.55e-132
SLC38A1	0.828453	1.63e-132
SCLT1	0.82841	1.72e-132
DEK	0.828338	1.9e-132
TMEM41B	0.828337	1.9e-132
BTF3L4	0.828271	2.08e-132
RAD50	0.82821	2.27e-132
SCYL1	0.828057	2.79e-132
ANKRD11	0.827998	3.03e-132
TRAPPC3	0.827848	3.72e-132
SPTAN1	0.82783	3.81e-132
ARL1	0.827806	3.94e-132
GTF2A1	0.827746	4.27e-132
NOL11	0.827739	4.31e-132
MTR	0.827725	4.39e-132
SMARCA4	0.827707	4.5e-132
ZNF823	0.827695	4.58e-132
ZNF181	0.827642	4.92e-132
TSC1	0.82763	5e-132
CHD1L	0.827612	5.12e-132
SNAPC5	0.827576	5.38e-132
RPRD2	0.827553	5.55e-132
TMEM50A	0.82755	5.58e-132
ZNF227	0.827503	5.95e-132
CCT8	0.827473	6.2e-132
DPP3	0.827455	6.35e-132
UBA2	0.827417	6.68e-132
EXOSC2	0.827394	6.9e-132
FAM86C1	0.827372	7.11e-132
KDM1A	0.827342	7.4e-132
SBF2	0.827311	7.72e-132
ISCU	0.827236	8.55e-132
SLF2	0.827219	8.74e-132
ZNF510	0.827208	8.87e-132
HEATR3	0.827193	9.06e-132
ABHD16A	0.827192	9.07e-132
ZFP90	0.827141	9.72e-132
TXLNA	0.827098	1.03e-131
ZNF200	0.827098	1.03e-131
TUBB	0.827072	1.07e-131
STRN4	0.826973	1.22e-131
ITGB1BP1	0.826969	1.23e-131
RNF13	0.826926	1.3e-131
ACTL6A	0.826805	1.53e-131
ACAP2	0.826804	1.54e-131
INTS5	0.826769	1.61e-131
RMND1	0.826761	1.63e-131
C2orf68	0.826722	1.72e-131
CARNMT1	0.826691	1.79e-131
POLK	0.826685	1.81e-131
FEM1B	0.82668	1.82e-131
MCRS1	0.826614	1.99e-131
OTUD7B	0.826606	2.01e-131
SASS6	0.826597	2.03e-131
CCDC127	0.826567	2.12e-131
CHD1	0.826564	2.12e-131
RCL1	0.826469	2.42e-131
TMEM186	0.826457	2.46e-131
CNEP1R1	0.826422	2.58e-131
UBAP2	0.826361	2.8e-131
KIAA0586	0.82636	2.8e-131
FAM114A2	0.826351	2.83e-131
ADAT1	0.82635	2.84e-131
ANP32B	0.826345	2.86e-131
DNAJC11	0.826316	2.97e-131
TMEM109	0.826308	3e-131
ST7	0.826297	3.05e-131
RWDD3	0.826293	3.07e-131
PTCD3	0.826241	3.29e-131
EIF4E	0.826185	3.55e-131
CEP78	0.826133	3.8e-131
UTP20	0.826126	3.84e-131
KBTBD4	0.826106	3.94e-131
SEC22C	0.826092	4.02e-131
COPS2	0.826092	4.02e-131
BOD1L1	0.826011	4.49e-131
MTCH1	0.825965	4.77e-131
ATG7	0.825934	4.97e-131
TMEM199	0.825874	5.39e-131
TRPM7	0.825855	5.53e-131
ZNF430	0.825814	5.84e-131
AFDN	0.825813	5.86e-131
TRIM37	0.825774	6.17e-131
SENP3	0.82575	6.38e-131
ATP6V1D	0.825723	6.61e-131
AGAP1	0.825719	6.64e-131
HDGFL2	0.825697	6.85e-131
AGPAT1	0.825683	6.97e-131
ALDH9A1	0.825679	7.01e-131
FBXO28	0.825657	7.22e-131
ARFIP1	0.825618	7.61e-131
SPDYE3	0.825601	7.79e-131
RAB11A	0.825547	8.38e-131
SUV39H2	0.825496	8.97e-131
ZNF561	0.825473	9.26e-131
USP1	0.82545	9.54e-131
EHMT1	0.825434	9.74e-131
GUF1	0.825416	9.99e-131
VEZF1	0.825404	1.01e-130
DCAF8	0.825381	1.05e-130
IQCB1	0.82538	1.05e-130
HS2ST1	0.825374	1.06e-130
DVL3	0.825372	1.06e-130
HNRNPH2	0.825302	1.16e-130
ARHGAP17	0.825302	1.16e-130
GPN3	0.825213	1.31e-130
N4BP1	0.82518	1.37e-130
SOCS5	0.825146	1.43e-130
CSNK2A2	0.825146	1.43e-130
ZBTB39	0.825129	1.47e-130
DHX37	0.82502	1.7e-130
CWC25	0.824994	1.76e-130
NGDN	0.824954	1.86e-130
DESI2	0.824938	1.89e-130
VCP	0.824924	1.93e-130
HLCS	0.824923	1.93e-130
IPO13	0.824826	2.2e-130
HECTD1	0.824808	2.26e-130
ABHD18	0.824798	2.29e-130
FRS2	0.824763	2.4e-130
SNX12	0.824692	2.63e-130
NR2C2	0.824627	2.87e-130
PBX2	0.824601	2.97e-130
DCTN5	0.824571	3.1e-130
DEPDC5	0.824535	3.25e-130
TUBGCP4	0.824532	3.26e-130
IARS1	0.824459	3.59e-130
REST	0.824459	3.6e-130
CIR1	0.824443	3.67e-130
ZFAND6	0.824287	4.52e-130
SNX17	0.824195	5.11e-130
CDC42	0.824195	5.12e-130
GTF2B	0.824162	5.34e-130
CBX3	0.824123	5.63e-130
EIF2S1	0.824112	5.71e-130
PIP4K2C	0.824092	5.86e-130
GGPS1	0.824082	5.95e-130
ZC3H7B	0.824077	5.98e-130
UBE2J1	0.824062	6.1e-130
ATXN1L	0.823957	7.02e-130
EID2	0.823951	7.07e-130
HSPA9	0.823922	7.35e-130
PCBP1	0.823912	7.45e-130
BLOC1S3	0.823909	7.48e-130
CFDP1	0.823876	7.82e-130
ZNF646	0.823784	8.83e-130
UTP25	0.823755	9.18e-130
SKP1	0.82375	9.24e-130
ARMC10	0.823738	9.4e-130
ALDH18A1	0.823728	9.52e-130
TMEM41A	0.823693	9.97e-130
TIA1	0.823682	1.01e-129
PARP1	0.82367	1.03e-129
PFDN1	0.823666	1.03e-129
LRRC8B	0.823656	1.05e-129
HEATR1	0.823588	1.15e-129
CRYZL1	0.823582	1.16e-129
APTX	0.823581	1.16e-129
DPP8	0.823546	1.21e-129
PRRC1	0.823545	1.21e-129
TTC3	0.823524	1.25e-129
PRDM2	0.82337	1.53e-129
THOC2	0.823331	1.61e-129
C1orf74	0.823323	1.63e-129
KIAA0556	0.82326	1.77e-129
FOXN2	0.82317	2e-129
RABIF	0.823161	2.02e-129
TTC37	0.823142	2.07e-129
NRDE2	0.823128	2.11e-129
PTPA	0.823128	2.11e-129
CDKN2AIP	0.823096	2.2e-129
SRFBP1	0.823091	2.22e-129
TFDP2	0.82307	2.28e-129
ZNF17	0.82302	2.43e-129
ARHGAP35	0.82302	2.43e-129
SH3GLB1	0.823016	2.45e-129
AASDH	0.822991	2.53e-129
CORO1C	0.822949	2.67e-129
NBR1	0.82281	3.21e-129
TRMO	0.822755	3.45e-129
ARMT1	0.822747	3.49e-129
PAGR1	0.822736	3.54e-129
C16orf58	0.822719	3.62e-129
CCT2	0.822682	3.8e-129
SCYL3	0.822607	4.2e-129
KANSL1	0.822574	4.39e-129
MTHFD1	0.822561	4.46e-129
WIZ	0.822538	4.6e-129
SRBD1	0.82252	4.71e-129
ERP44	0.822514	4.75e-129
REXO4	0.822369	5.74e-129
DIS3L	0.822246	6.75e-129
TMX2	0.822239	6.82e-129
XPOT	0.82222	6.99e-129
WDR46	0.822213	7.05e-129
SAAL1	0.822143	7.73e-129
ELMOD3	0.822142	7.74e-129
ZSCAN22	0.822123	7.94e-129
EARS2	0.822121	7.96e-129
TRRAP	0.822085	8.34e-129
UBLCP1	0.822062	8.6e-129
ANKRD42	0.822019	9.1e-129
ZBTB7A	0.822016	9.14e-129
ANKRD13A	0.821991	9.45e-129
[truncated: 5,070 more rows]
