# Supplementary material for: An integrative in-silico analysis discloses a novel molecular subset of colorectal cancer possibly eligible for immune checkpoint immunotherapy
Source: Biol Direct. 2022 May 9;17:10. doi: 10.1186/s13062-022-00324-y (PMC9082922; doi:10.1186/s13062-022-00324-y)
Supplement: Supplementary file 3 — Additional file 3. Supplementary Table 4. This table reported the functional enrichment results of the genes falling in the WGCNA - detected modules. [file 13062_2022_324_MOESM3_ESM.xlsx]

## Sheet: yellow_purple_blue
Term	P-value	-log10(P-value)	Adjusted P-value	Genes
Staphylococcus aureus infection	0.000157828	3.80182	0.00899621	FPR1;FPR2;FCAR
Inflammatory bowel disease (IBD)	0.004551	2.34189	0.0999382	STAT1;TLR2
Leishmaniasis	0.00585881	2.23219	0.0999382	STAT1;TLR2
Chagas disease (American trypanosomiasis)	0.0110816	1.9554	0.0999382	PPP2R2A;TLR2
Toll-like receptor signaling pathway	0.011288	1.94738	0.0999382	STAT1;TLR2
C-type lectin receptor signaling pathway	0.011288	1.94738	0.0999382	CLEC4D;STAT1
Toxoplasmosis	0.013222	1.8787	0.0999382	STAT1;TLR2
Neuroactive ligand-receptor interaction	0.0151554	1.81943	0.0999382	HRH2;FPR1;FPR2
PI3K-Akt signaling pathway	0.0171312	1.76621	0.0999382	CSF3R;PPP2R2A;TLR2
Measles	0.0192846	1.71479	0.0999382	STAT1;TLR2
Phagosome	0.0231006	1.63638	0.0999382	FCAR;TLR2
Hepatitis C	0.0239559	1.62059	0.0999382	STAT1;PPP2R2A
JAK-STAT signaling pathway	0.0260016	1.585	0.0999382	CSF3R;STAT1
Necroptosis	0.0260016	1.585	0.0999382	STAT1;CHMP7
Hepatitis B	0.0262995	1.58005	0.0999382	STAT1;TLR2
Tuberculosis	0.0312533	1.5051	0.11134	STAT1;TLR2
Epstein-Barr virus infection	0.0386153	1.41324	0.129475	STAT1;TLR2
RNA polymerase	0.0469836	1.32805	0.148781	POLR3D
Endocytosis	0.0546786	1.26218	0.164036	VPS37A;CHMP7
Malaria	0.0732765	1.13504	0.208838	TLR2
Legionellosis	0.0818838	1.0868	0.219542	TLR2
Pyrimidine metabolism	0.0847356	1.07193	0.219542	ENTPD4
Human papillomavirus infection	0.0923265	1.03467	0.221445	STAT1;PPP2R2A
Cytosolic DNA-sensing pathway	0.0932399	1.0304	0.221445	POLR3D
Prolactin signaling pathway	0.103065	0.986889	0.223968	STAT1
Bile secretion	0.105853	0.975297	0.223968	AQP9
Pancreatic cancer	0.11002	0.95853	0.223968	STAT1
Gastric acid secretion	0.11002	0.95853	0.223968	HRH2
RNA degradation	0.115546	0.937246	0.227107	CNOT7
mRNA surveillance pathway	0.131926	0.879671	0.234543	PPP2R2A
Rheumatoid arthritis	0.131926	0.879671	0.234543	TLR2
Th1 and Th2 cell differentiation	0.133277	0.875244	0.234543	STAT1
Amoebiasis	0.138664	0.858038	0.234543	TLR2
Hematopoietic cell lineage	0.140005	0.853856	0.234543	CSF3R
AGE-RAGE signaling pathway in diabetic complications	0.144017	0.841585	0.234543	STAT1
Th17 cell differentiation	0.153309	0.814431	0.238924	STAT1
Thyroid hormone signaling pathway	0.165113	0.782219	0.238924	STAT1
Sphingolipid signaling pathway	0.169012	0.772083	0.238924	PPP2R2A
AMPK signaling pathway	0.170308	0.768766	0.238924	PPP2R2A
Lysosome	0.174183	0.758994	0.238924	ENTPD4
Herpes simplex virus 1 infection	0.176675	0.752824	0.238924	STAT1;TLR2
Osteoclast differentiation	0.179323	0.746364	0.238924	STAT1
Purine metabolism	0.181882	0.740211	0.238924	ENTPD4
Dopaminergic synapse	0.184432	0.734163	0.238924	PPP2R2A
Pathways in cancer	0.197999	0.703337	0.250395	CSF3R;STAT1
Adrenergic signaling in cardiomyocytes	0.202073	0.694492	0.250395	PPP2R2A
Hippo signaling pathway	0.220564	0.656466	0.267492	PPP2R2A
Tight junction	0.23266	0.633278	0.272041	PPP2R2A
Influenza A	0.233859	0.631045	0.272041	STAT1
NOD-like receptor signaling pathway	0.242206	0.615815	0.275654	STAT1
Kaposi sarcoma-associated herpesvirus infection	0.251637	0.599226	0.275654	STAT1
Calcium signaling pathway	0.253977	0.595206	0.275654	HRH2
Chemokine signaling pathway	0.25631	0.591235	0.275654	STAT1
Proteoglycans in cancer	0.269015	0.570224	0.28396	TLR2
Rap1 signaling pathway	0.27472	0.56111	0.28471	FPR1
Human immunodeficiency virus 1 infection	0.281509	0.550507	0.286536	TLR2
Cytokine-cytokine receptor interaction	0.368356	0.433733	0.368356	CSF3R

## Sheet: pink_brown
Term	P-value	-log10(P-value)	Adjusted P-value	Genes
Estrogen signaling pathway	0.000380058	3.42015	0.00857349	KRT17;KRT16;KRT14;KRT13
B cell receptor signaling pathway	0.000745521	3.12754	0.00857349	CD79B;CD19;CD22
IL-17 signaling pathway	0.00162861	2.78818	0.0105657	S100A9;S100A8;S100A7
Hematopoietic cell lineage	0.00183751	2.73577	0.0105657	CD19;MS4A1;CD22
Primary immunodeficiency	0.00385763	2.41368	0.0177451	CD19;TNFRSF13C
Cytokine-cytokine receptor interaction	0.00619603	2.20789	0.0237514	CXCR5;IL36G;IL36RN;TNFRSF13C
Amoebiasis	0.0240556	1.61878	0.07904	SERPINB3;SERPINB4
Chemokine signaling pathway	0.0817755	1.08738	0.235105	CXCR5;RASGRP2
Intestinal immune network for IgA production	0.113338	0.945624	0.289642	TNFRSF13C
Renin secretion	0.158871	0.798956	0.365403	CLCA2
NF-kappa B signaling pathway	0.21208	0.673501	0.417838	TNFRSF13C
Pancreatic secretion	0.218003	0.661538	0.417838	CLCA2
Platelet activation	0.26754	0.572611	0.473341	RASGRP2
Cell adhesion molecules (CAMs)	0.305295	0.515281	0.501556	CD22
Epstein-Barr virus infection	0.396895	0.401324	0.565286	CD19
Rap1 signaling pathway	0.404473	0.393111	0.565286	RASGRP2
Human T-cell leukemia virus 1 infection	0.423741	0.3729	0.565286	TNFRSF13C
Ras signaling pathway	0.442398	0.354187	0.565286	RASGRP2
MAPK signaling pathway	0.524748	0.280049	0.608987	RASGRP2
MicroRNAs in cancer	0.529554	0.27609	0.608987	TP63
Neuroactive ligand-receptor interaction	0.573982	0.241101	0.617859	CNR2
PI3K-Akt signaling pathway	0.590996	0.228416	0.617859	CD19
Pathways in cancer	0.73934	0.131156	0.73934	RASGRP2

## Sheet: violet
Term	P-value	-log10(P-value)	Adjusted P-value	Genes
Spliceosome	9.47386e-09	8.02347	1.02318e-06	RBM17;PRPF38B;SF3B2;HNRNPK;SRSF1;HNRNPU;PRPF40A;SF3B1;SRSF10;RBMX
mRNA surveillance pathway	1.39956e-06	5.85401	7.5576e-05	UPF2;CPSF7;CPSF6;FIP1L1;CSTF3;CSTF2T;WDR33
Nucleotide excision repair	0.0029527	2.52978	0.106297	DDB1;ERCC3;RAD23B
RNA transport	0.0185058	1.73269	0.449157	UPF2;XPO1;NUP98;EIF2B1
Influenza A	0.0207943	1.68206	0.449157	XPO1;NUP98;RAF1;KPNA1
VEGF signaling pathway	0.0504017	1.29756	0.719419	PPP3R1;RAF1
Long-term potentiation	0.0631337	1.19974	0.719419	PPP3R1;RAF1
Oxytocin signaling pathway	0.0671856	1.17272	0.719419	PPP3R1;RAF1;CAMKK2
B cell receptor signaling pathway	0.0698648	1.15574	0.719419	PPP3R1;RAF1
Non-homologous end-joining	0.0764834	1.11643	0.719419	XRCC5
RNA degradation	0.0839817	1.07582	0.719419	CNOT2;CNOT10
IL-17 signaling pathway	0.110497	0.956651	0.719419	SRSF1;ELAVL1
T cell receptor signaling pathway	0.126507	0.897885	0.719419	PPP3R1;RAF1
Ribosome biogenesis in eukaryotes	0.126507	0.897885	0.719419	XPO1;MPHOSPH10
C-type lectin receptor signaling pathway	0.132647	0.877303	0.719419	PPP3R1;RAF1
Human immunodeficiency virus 1 infection	0.139949	0.85403	0.719419	DDB1;PPP3R1;RAF1
AMPK signaling pathway	0.166417	0.778801	0.719419	ELAVL1;CAMKK2
Autophagy	0.18382	0.735607	0.719419	RAF1;CAMKK2
SNARE interactions in vesicular transport	0.187961	0.725932	0.719419	GOSR1
Natural killer cell mediated cytotoxicity	0.190414	0.720301	0.719419	PPP3R1;RAF1
Apelin signaling pathway	0.203695	0.69102	0.719419	NRF1;RAF1
Ubiquitin mediated proteolysis	0.203695	0.69102	0.719419	DDB1;CUL3
Bladder cancer	0.222069	0.653512	0.719419	RAF1
mTOR signaling pathway	0.237287	0.624725	0.719419	MAPKAP1;RAF1
Basal transcription factors	0.240917	0.618132	0.719419	ERCC3
Hedgehog signaling pathway	0.250171	0.601764	0.719419	CUL3
Cellular senescence	0.255337	0.592886	0.719419	PPP3R1;RAF1
Hepatitis B	0.262116	0.581506	0.719419	DDB1;RAF1
Protein processing in endoplasmic reticulum	0.266636	0.574081	0.719419	UBQLN1;RAD23B
Amyotrophic lateral sclerosis (ALS)	0.268343	0.571309	0.719419	PPP3R1
MAPK signaling pathway	0.26866	0.570797	0.719419	PPP3R1;PPM1B;RAF1
cGMP-PKG signaling pathway	0.268897	0.570415	0.719419	PPP3R1;RAF1
Legionellosis	0.286079	0.543514	0.719419	RAB1A
Tuberculosis	0.298245	0.525427	0.719419	PPP3R1;RAF1
Endometrial cancer	0.299101	0.524183	0.719419	RAF1
Alcoholism	0.300497	0.522159	0.719419	RAF1;CAMKK2
Axon guidance	0.302748	0.518918	0.719419	PPP3R1;RAF1
Lysine degradation	0.303389	0.518001	0.719419	SETD2
Long-term depression	0.30765	0.511942	0.719419	RAF1
Kaposi sarcoma-associated herpesvirus infection	0.313984	0.503092	0.719419	PPP3R1;RAF1
Central carbon metabolism in cancer	0.328575	0.483365	0.719419	RAF1
Acute myeloid leukemia	0.332684	0.477968	0.719419	RAF1
Non-small cell lung cancer	0.332684	0.477968	0.719419	RAF1
Amphetamine addiction	0.340828	0.467465	0.719419	PPP3R1
Fc epsilon RI signaling pathway	0.340828	0.467465	0.719419	RAF1
Adipocytokine signaling pathway	0.344862	0.462354	0.719419	CAMKK2
Renal cell carcinoma	0.344862	0.462354	0.719419	RAF1
Renin secretion	0.344862	0.462354	0.719419	PPP3R1
Viral carcinogenesis	0.347432	0.45913	0.719419	DDB1;HNRNPK
Prolactin signaling pathway	0.348872	0.457333	0.719419	RAF1
Melanoma	0.35682	0.447551	0.719419	RAF1
Glioma	0.368561	0.433491	0.719419	RAF1
Pancreatic cancer	0.368561	0.433491	0.719419	RAF1
Chronic myeloid leukemia	0.372427	0.428959	0.719419	RAF1
Human T-cell leukemia virus 1 infection	0.38684	0.412468	0.719419	PPP3R1;XPO1
Human cytomegalovirus infection	0.399754	0.398207	0.719419	PPP3R1;RAF1
ErbB signaling pathway	0.406184	0.391277	0.719419	RAF1
Colorectal cancer	0.409822	0.387405	0.719419	RAF1
Ras signaling pathway	0.414661	0.382306	0.719419	BRAP;RAF1
Gap junction	0.417031	0.379832	0.719419	RAF1
Fc gamma R-mediated phagocytosis	0.427681	0.36888	0.719419	RAF1
Th1 and Th2 cell differentiation	0.431188	0.365333	0.719419	PPP3R1
GnRH signaling pathway	0.434674	0.361836	0.719419	RAF1
Prostate cancer	0.448407	0.348328	0.719419	RAF1
Choline metabolism in cancer	0.455148	0.341847	0.719419	RAF1
Progesterone-mediated oocyte maturation	0.455148	0.341847	0.719419	RAF1
Melanogenesis	0.461808	0.335538	0.719419	RAF1
Longevity regulating pathway	0.465108	0.332446	0.719419	CAMKK2
Glucagon signaling pathway	0.468388	0.329395	0.719419	PPP3R1
Parathyroid hormone synthesis, secretion and action	0.478107	0.320475	0.719419	RAF1
Th17 cell differentiation	0.481308	0.317577	0.719419	PPP3R1
Serotonergic synapse	0.500106	0.300938	0.719419	RAF1
Glutamatergic synapse	0.503172	0.298283	0.719419	PPP3R1
Thyroid hormone signaling pathway	0.50925	0.293069	0.719419	RAF1
Sphingolipid signaling pathway	0.518228	0.285479	0.719419	RAF1
Neurotrophin signaling pathway	0.518228	0.285479	0.719419	RAF1
Oocyte meiosis	0.535699	0.271079	0.719419	PPP3R1
Osteoclast differentiation	0.541382	0.266497	0.719419	PPP3R1
MicroRNAs in cancer	0.546797	0.262174	0.719419	HNRNPK;RAF1
Relaxin signaling pathway	0.549777	0.259814	0.719419	RAF1
Vascular smooth muscle contraction	0.555288	0.255481	0.719419	RAF1
FoxO signaling pathway	0.555288	0.255481	0.719419	RAF1
Estrogen signaling pathway	0.568777	0.245058	0.719419	RAF1
Insulin signaling pathway	0.568777	0.245058	0.719419	RAF1
Signaling pathways regulating pluripotency of stem cells	0.574058	0.241044	0.719419	RAF1
Herpes simplex virus 1 infection	0.580549	0.236161	0.719419	SRSF1;ZNF317;EIF2B1
Apoptosis	0.584428	0.233269	0.719419	RAF1
Breast cancer	0.594548	0.225813	0.719419	RAF1
Phospholipase D signaling pathway	0.59704	0.223997	0.719419	RAF1
Gastric cancer	0.599516	0.222199	0.719419	RAF1
Hepatitis C	0.614061	0.211789	0.728775	RAF1
Wnt signaling pathway	0.621135	0.206814	0.729159	PPP3R1
JAK-STAT signaling pathway	0.630368	0.200406	0.731626	RAF1
Hepatocellular carcinoma	0.643801	0.191249	0.731626	RAF1
Tight junction	0.64817	0.188311	0.731626	ACTR2
Alzheimer disease	0.650334	0.186863	0.731626	PPP3R1
Calcium signaling pathway	0.685175	0.164199	0.757909	PPP3R1
Chemokine signaling pathway	0.68904	0.161755	0.757909	RAF1
Huntington disease	0.69475	0.158171	0.757909	NRF1
Focal adhesion	0.70586	0.151281	0.758645	RAF1
Proteoglycans in cancer	0.709474	0.149064	0.758645	RAF1
Rap1 signaling pathway	0.718316	0.143684	0.760062	RAF1
cAMP signaling pathway	0.728575	0.137526	0.760062	RAF1
Regulation of actin cytoskeleton	0.731912	0.135541	0.760062	RAF1
Endocytosis	0.777344	0.109387	0.799553	EPS15L1
Human papillomavirus infection	0.86945	0.0607554	0.885855	RAF1
PI3K-Akt signaling pathway	0.887568	0.0517985	0.895863	RAF1
Pathways in cancer	0.962621	0.0165446	0.962621	RAF1
