# Supplementary material for: An integrative in-silico analysis discloses a novel molecular subset of colorectal cancer possibly eligible for immune checkpoint immunotherapy
Source: Biol Direct. 2022 May 9;17:10. doi: 10.1186/s13062-022-00324-y (PMC9082922; doi:10.1186/s13062-022-00324-y)
Supplement: Supplementary file 4 — Additional file 4. Supplementary Table 6. ICGs differentially expressed in the comparison HM vs non-HM and HM-like vs non-HM groups. [file 13062_2022_324_MOESM4_ESM.xlsx]

## Sheet: Foglio1
	Supplementary table 6. ICGs differentially expressed in the comparison HM vs non-HM and HM-like vs non-HM groups
	Supplementary table 5. ICGs differentially expressed in the comparison HM vs non-HM and HM-like vs non-HM groups	HM vs non-HM		HM-like vs non-HM
	Genes	LFC	pvalue adjusted	LFC	pvalue adjusted	Expression pattern from FANTOM5	Type	Role with Immunity
	ICGs more expressed in HM vs non-HM subgroups
	KIR3DL1	2.73765	2.92962e-22	1.35079	0.00583131	N	Receptor	Inhibit
	KIR2DL1	2.41596	6.0824e-16		N.S.	TIC	Receptor	Inhibit
	KIR3DL2	2.03872	4.87053e-19	0.994196	0.0157303	TIC	Receptor	Inhibit
	IDO1	1.93967	7.5334e-27	-0.5155	0.0799007	TIC	Ligand	Inhibit
	KIR2DL3	1.85048	2.42359e-12	0.977254	0.0362385	TIC	Receptor	Inhibit
	KIR2DL4	1.62942	1.10878e-19	0.711938	0.0177338	TIC	Receptor	Activate
	KIR3DL3	1.21597	0.0146825		N.S.	N	Receptor	Inhibit
	CD274 (PD-L1)	1.08146	7.10627e-20		N.S.	TIC	Ligand	TwoSide
	LAG3	0.96867	1.11386e-21		N.S.	IC	Receptor	Inhibit
	TNFSF9 (CD137L)	0.950773	2.17337e-06		N.S.	TIC	Ligand	Activate
	HLA-DOA	0.943745	1.32421e-15		N.S.	IC	Ligand	TwoSide
	HLA-DRA	0.847947	8.06092e-21		N.S.	IC	Ligand	TwoSide
	HLA-DMA	0.832463	7.5334e-27		N.S.	IC	Ligand	TwoSide
	HLA-DRB5	0.810642	2.1452e-09		N.S.	IC	Ligand	TwoSide
	PDCD1LG2(PDL2)	0.729932	9.64177e-09		N.S.	TIC	Ligand	TwoSide
	HLA-DMB	0.722428	4.29071e-19		N.S.	IC	Ligand	TwoSide
	HLA-DPA1	0.71826	4.38104e-13		N.S.	IC	Ligand	TwoSide
	HLA-DRB1	0.701898	1.9085e-15		N.S.	IC	Ligand	TwoSide
	HLA-DQA1	0.651829	7.4032e-09		N.S.	IC	Ligand	TwoSide
	TIGIT	0.651571	8.47432e-09	0.427313	0.02082	IC	Receptor	Inhibit
	CD226	0.614661	5.23927e-06		N.S.	IC	Receptor	Activate
	HLA-DPB1	0.609553	1.34795e-12		N.S.	IC	Ligand	TwoSide
	HAVCR2(TIM3)	0.595557	4.3932e-10		N.S.	TIC	Receptor	Inhibit
	HLA-DQB1	0.590689	2.65031e-06		N.S.	IC	Ligand	TwoSide
	CD86(B7-2)	0.58494	8.3684e-09		N.S.	IC	Ligand	TwoSide
	CD96	0.444984	1.88391e-05	0.593317	0.000351702	IC	Receptor	Activate
	PDCD1(PD-1)	0.441088	0.000129924	0.612851	0.000698036	TIC	Receptor	Inhibit
	CD209(DC-SIGN)	0.425209	0.00183666		N.S.	TIC	Ligand	TwoSide
	CTLA4*	0.400855	0.00289177	*0.382510072698275	*0.0799006851380907	IC	Receptor	Inhibit
	ICGs differentially expressed in HM-like vs non-HM subgroups
	VTCN1 (B7-H4)		N.S.	1.0062	0.061904	TIC	Ligand	Inhibit
	BTNL9		N.S.	0.592829	0.037866	TIC	Ligand	TwoSide
	BTLA		N.S.	0.574822	0.0157303	IC	Receptor	Inhibit
	CD28		N.S.	0.402782	0.0375868	IC	Receptor	Activate
	CD70		N.S.	-0.563962	0.054635	TIC	Ligand	Activate
	TDO2		N.S.	-0.600346	0.061904	TIC	Ligand	Inhibit
	CD40		N.S.	-0.66792	0.000698036	IC	Receptor	Activate
	CD27		N.S.	0.495275	0.0127578	IC	Receptor	Activate
	ICGs less expressed in HM vs non-Hm sugroups
	ADORA2A	-0.402095	0.0089123		N.S.	IC	Receptor	Inhibit
	CD47	-0.428829	0.000118247		N.S.	TIC	Ligand	Inhibit
	CD276	-0.472404	1.43039e-06		N.S.	TC	Ligand	Inhibit
	SIRPA	-0.494036	0.000118247	-0.755269	0.000323441	IC	Receptor	Inhibit
	BTN2A2	-0.498137	2.16612e-09		N.S.	TIC	Ligand	Inhibit
	HLA-G	-0.505955	0.000288137		N.S.	TIC	Ligand	TwoSide
	TNFRSF4(OX40)	-0.54563	2.10916e-07		N.S.	IC	Receptor	Activate
	LGALS9(GAL9)	-0.559821	2.41115e-07		N.S.	IC	Ligand	Inhibit
	TNFRSF14(HVEM)	-0.566392	3.556e-08		N.S.	IC	Ligand	TwoSide
	HLA-B	-0.576	2.46643e-10		N.S.	IC	Ligand	TwoSide
	HLA-A	-0.709544	4.74734e-14		N.S.	IC	Ligand	TwoSide
	BTN2A1(OX40L)	-0.971219	1.15326e-23	-0.412815	0.00885929	TIC	Ligand	TwoSide
	PVR	-1.00937	5.73339e-18	-0.538589	0.00496676	TC	Ligand	TwoSide
	CD40LG	-1.0338	1.23701e-13	0.49913	0.0248827	IC	Ligand	Activate
	CEACAM1	-1.19427	6.05203e-17		N.S.	TIC	Ligand&Receptor	Activate
	TNFSF18(GITRL)	-1.30647	4.18478e-12		N.S.	TIC	Ligand	Activate
	BTNL3	-1.35401	1.00817e-11		N.S.	TIC	Ligand	TwoSide
	N.S.= not significant; TC= tumor cell dominant; IC= immune cell dominant; TIC= tumor and immune cell balanced (from Hu et al, 2021)
	* Although N.S., the number indicates a trend maintained also in HM-Like VS non-HM camparison for CTLA4
		ICGs with similar trend between Hm and Hm-like subgroups
		ICGs with opposite trend between Hm and Hm-like subgroups
